# Supplementary material for: Biobased and biodegradable films exhibiting circularly polarized room temperature phosphorescence
Source: Nat Commun. 2024 Mar 15;15:2375. doi: 10.1038/s41467-024-45844-5 (PMC10943238; doi:10.1038/s41467-024-45844-5)
Supplement: Supplementary file 3 — Source Data [file 41467_2024_45844_MOESM3_ESM.xlsx]

## Sheet: Fig.2b
Evolution of 2D luminescent spectra of LigÌCNC in air.
Wavelength (nm)	Time (ms)
	66.65	133.3	199.95	266.6	333.25	399.9	466.55	533.2	599.85	666.5	733.15	799.8	866.45	933.1	999.75	1066.4	1133.05	1199.7	1266.35	1333	1399.65	1466.3	1532.95	1599.6	1666.25	1732.9	1799.55	1866.2	1932.85	1999.5	2066.15	2132.8	2199.45	2266.1	2332.75	2399.4	2466.05	2532.7	2599.35	2666	2732.65	2799.3	2865.95	2932.6	2999.25	3065.9	3132.55	3199.2	3265.85
350	17	10	8	10	11	10	8	12.84	10.16	3	9	6	8	4	2.39	2.61	7	5	8	6	7	5	7	8	13	4	6	6	4	3	4	5	4	6.48	10.52	8	5	8	3	6.64	4.36	7	4	12	15	7	7	4.84	9.14
353	18.3695	12.1042	10.7752	8.45141	8.9575	11.4878	8.20906	12.2956	8.79805	6.6691	9.07633	7.12937	9.38281	4.89281	4.98965	6.32816	6.44	5.64586	7.20797	5.55742	7.58484	6.60984	7.22609	8.03906	10.2509	6.06758	6.77523	6.42469	5.0684	7.71731	6.33687	6.44883	4.83984	6.13437	8.0375	6.95187	7.14625	7.25805	6.2493	9.04937	5.99359	6.63672	5.39293	9.73207	10.0543	6.58246	7.30469	7.04703	8.1225
356	19.9192	13.7925	12.1798	8.15219	7.89422	12.0394	8.42703	11.8522	8.27938	8.82391	9.28625	7.81797	10.1075	5.74883	6.77328	8.6318	6.37719	6.11219	7.11641	5.52469	7.50063	8.25336	7.32867	8.82031	8.65172	7.34562	6.68625	7.08016	7.03094	10.2748	8.08457	7.71707	5.46484	6.22297	6.65746	5.88098	8.45582	7.46785	8.68211	10.5459	7.5216	7.04574	6.14344	8.58313	6.88328	6.42922	8.04762	8.04363	7.6825
359	21.4425	14.4561	12.512	8.69891	8.21422	11.4225	8.63922	11.4277	8.66164	9.83824	9.33375	8.15656	10.2608	6.77672	7.64109	9.08719	7.10797	6.16609	7.27426	6.02371	6.98516	9.55719	7.37641	10.5977	8.07687	7.69312	6.14406	8.50016	9.54789	10.1502	9.06484	8.47125	6.01953	6.49141	6.40359	5.05078	9.05281	8.31594	10.4589	10.555	8.58687	8.20969	6.27547	8.30062	5.71266	6.45734	9.07234	8.16562	7.67922
362	22.6385	13.9988	12.4984	9.07187	9.3957	10.1356	8.71992	10.9807	9.72516	10.6113	8.83773	8.18883	10.16	7.81688	7.94848	8.27543	8.33578	5.83219	6.92922	6.55828	6.71938	9.95047	7.70187	12.2891	7.76797	7.63922	6.04203	10.4953	11.483	8.61844	9.41797	8.74703	6.67969	6.85734	6.73762	4.97004	9.33859	8.75094	11.6775	9.25969	8.77203	9.22609	6.3423	8.14926	5.73438	6.66859	9.56133	8.34055	7.44961
365	23.2316	13.3506	12.0081	9.10906	10.1673	8.86391	8.46734	10.4313	11.3905	10.84	8.03586	7.67406	9.59875	8.23578	7.95828	7.04016	9.23031	5.52008	6.32363	6.58566	6.81281	9.38875	8.43937	12.3398	7.44406	7.61375	6.27031	11.758	12.0378	7.34844	9.19262	8.90145	7.26953	7.67188	7.26547	5.77812	9.26312	8.36344	11.8923	7.48141	8.04688	9.40922	6.64852	8.13836	6.30023	7.43242	8.94016	8.69188	6.60234
368	23.0573	13.5152	11.1408	9.24594	9.71062	8.02766	7.97391	9.55266	13.075	10.1225	7.55031	6.69734	8.35703	7.92875	7.915	5.80203	9.23176	5.63309	6.23531	6.41453	6.71438	8.55836	9.12523	10.7227	7.34703	7.31797	6.07719	11.3614	11.2203	6.88305	8.47285	8.98816	7.51172	8.72266	7.71961	6.80477	8.68926	7.52668	11.0995	5.98938	7.00398	9.14726	7.02172	8.64578	7.035	8.82484	7.58961	8.98477	5.66
371	22.5722	14.362	10.8579	9.6343	8.82469	7.87844	7.71297	8.41219	13.5155	9.23453	7.45023	5.75	6.90672	7.60547	8.16824	4.57395	8.48469	6.09578	6.7225	6.80719	6.05609	8.11695	9.09789	8.89063	7.70406	6.31203	5.57375	9.8225	9.69113	6.66965	7.71242	8.81133	7.46875	9.24219	8.07211	7.20445	7.65312	6.59523	9.85789	5.07031	6.52828	9.12797	7.25219	9.67594	7.44656	10.1097	6.23016	9.38906	5.61125
374	22.5651	15.1618	11.4579	9.87809	8.9566	8.47309	7.94215	7.52863	12.08	8.88523	7.4016	5.25285	5.81508	7.8107	8.67449	3.48051	7.48406	6.51734	7.12984	7.74609	5.24609	7.96688	8.16203	7.9375	8.17883	4.9982	5.79562	8.14281	8.32594	6.3325	7.3325	8.34672	7.46484	9.01953	8.47207	6.93512	6.23734	5.84188	8.56047	4.79297	6.9977	9.27574	7.2618	10.8276	7.12551	10.3828	5.14422	10.0344	6.48156
377	23.3116	15.7543	12.003	9.495	10.0919	9.23828	8.375	7.35047	9.87609	8.67664	7.62141	5.37281	5.14707	8.36551	8.82945	3.06391	6.82141	6.8457	7.10883	8.32031	5.02734	7.56766	6.84641	7.67188	7.90234	4.38102	7.2877	6.80598	7.72453	6.22711	7.27727	7.82766	7.60547	8.57813	8.73168	6.70629	4.80813	5.78406	7.46594	5.34375	7.84234	8.95453	7.05715	11.4329	6.28738	9.48824	4.37422	10.6877	7.08266
380	25.0512	16.2744	11.9828	8.69625	10.8287	9.42188	8.58984	7.8425	8.66141	8.28094	8.48531	6.16016	5.06922	8.82398	8.33727	4.02781	6.90695	7.42867	6.98422	7.9375	5.66406	6.88922	6.08734	7.27734	6.67969	5.04148	9.41441	6.1927	7.8475	6.73438	7.30984	7.74094	7.64844	8.34766	8.57824	7.00129	4.13531	6.7318	7.05727	6.70313	8.08363	7.91246	6.77156	10.8645	5.69953	8.10578	4.07355	11.3132	6.64063
383	28.5097	16.6142	12.0103	8.46797	10.6116	9.125	8.44531	8.53016	8.8468	8.14668	9.40328	7.70313	6.09187	9.00469	7.75891	6.49719	7.50531	8.45656	7.11125	6.93469	6.83484	6.57734	6.37578	6.48438	5.79688	6.76156	11.1011	6.76875	8.06191	7.68949	7.41324	8.59457	7.45703	8.38281	8.29094	7.53469	4.78766	8.22656	7.6523	8.24223	7.30172	6.72172	6.60047	9.23734	5.85297	7.10609	4.33219	12.035	5.78906
386	33.6116	16.9684	12.6538	9.54883	10.6098	8.95703	8.17578	8.83406	9.49602	8.55855	9.41828	9.69703	8.05738	8.96215	7.76391	9.41844	8.04766	9.67734	7.39563	5.95266	8.04344	6.98688	7.29438	5.99219	6.64063	8.81781	11.6625	8.12031	7.94594	8.61359	7.79297	10.1914	7.25781	8.66406	8.20004	7.81605	6.44484	9.35938	8.7575	9.12141	6.09883	6.1082	6.85227	7.59398	6.38305	6.86812	5.01891	12.311	5.58984
389	39.0766	18.1212	14.1136	11.6427	11.9898	9.12891	8.20703	8.55094	9.83187	9.30375	8.70711	10.9161	9.75977	8.65148	8.325	11.1889	8.34437	10.5266	7.5143	5.48812	8.84781	7.75906	8.20578	6.57422	8.93359	10.3114	11.079	8.84414	7.84051	9.0109	8.53125	11.3963	7.27953	8.96484	8.00383	7.79789	7.97832	9.52855	9.35828	8.95813	5.62594	6.03398	7.86242	6.90703	6.5852	7.26012	5.91746	11.2258	6.32223
392	44.5952	20.8389	16.6956	14.1013	14.4302	9.79297	8.8125	8.13984	9.78984	10.1402	8.44035	10.3693	10.2825	7.92887	8.99438	11.1305	8.52457	10.4856	7.32031	5.81094	9.01328	8.63484	8.88859	7.90625	10.9844	10.5875	9.9318	8.15945	8.0375	8.53375	9.22266	11.2833	7.52531	8.71383	7.3502	7.63457	8.46359	8.90422	9.06812	7.95531	6.44187	6.01719	9.28125	7.02031	6.39578	7.9925	6.79527	8.86441	7.48406
395	51.9459	25.6401	20.3462	17.0616	17.01	11.3242	10.1758	8.50797	9.75375	10.8089	9.44172	9.02078	10.1705	7.01344	9.51434	9.89098	8.75203	9.48047	7.11328	6.615	8.74828	9.6482	9.21898	8.74609	11.3477	9.84266	8.82906	6.88156	8.0718	7.30852	9.25391	10.2161	7.93234	7.66375	6.48988	7.35246	8.21	8.29953	8.59098	6.67465	7.91141	6.07813	10.0184	7.04156	6.41156	8.66125	7.47078	6.52016	8.49891
398	63.181	33.1615	24.7309	21.2757	19.6277	13.6818	12.5369	10.2481	10.3378	11.3827	11.5973	8.98484	10.6887	6.69289	9.77422	8.54531	9.29406	8.05078	7.44527	7.21676	8.70516	10.3867	9.11328	8.34375	10.1836	9.16547	7.94328	6.34781	7.55859	6.03953	8.50391	9.11969	8.31781	6.44812	5.86652	7.19457	8.29406	8.45195	8.72664	5.77203	8.93863	6.6027	9.57312	6.71648	6.91801	9.05746	8.17	5.45328	9.12672
401	78.9284	43.7346	30.6018	27.039	22.7049	16.5021	15.737	12.9006	11.8318	12.6061	14.0709	11.0717	12.2409	7.63859	9.62961	7.97875	10.286	7.20434	8.48398	7.43773	9.53922	10.3828	9.05309	7.11488	8.9375	9.49414	7.30941	7.04051	7.10523	5.6132	7.46402	8.34379	8.45391	5.99391	5.7059	7.67738	9.0068	9.31023	9.31531	5.63891	9.01172	7.62234	8.67469	6.78172	7.48102	9.57492	9.48617	5.96836	9.3748
404	98.9243	56.7475	39.6159	34.0553	26.3222	19.8055	19.2776	15.5093	13.947	14.6963	15.8442	14.1331	13.9859	9.65023	9.24547	8.76375	11.3678	7.79484	9.98262	7.73379	11.2602	10.1055	9.76844	5.85656	8.47656	10.5779	7.04004	8.55316	7.61547	6.44391	6.77469	7.99734	8.51312	6.52266	6.13805	8.81414	9.65656	10.1245	9.65953	6.07672	8.43359	8.82016	8.20141	7.815	7.63156	10.3584	11.4115	7.44773	9.38984
407	123.684	72.1031	52.2084	42.2154	30.8261	24.0378	23.4021	18.151	16.5533	16.7498	16.9246	16.6794	14.9328	12.1044	9.22773	10.7454	12.1453	9.78781	11.8117	8.43391	13.111	10.3856	11.1895	5.07219	8.41797	11.2544	7.15578	10.2075	8.91441	8.05387	6.85512	8.39613	8.78781	7.41578	7.15117	9.87211	9.86687	10.2802	9.68066	6.50668	7.86719	9.85922	8.22562	9.39547	7.46469	10.5195	12.9103	8.8175	9.46953
410	155.132	91.7428	67.1355	51.7716	37.6878	29.9539	29.3054	22.225	20.2385	18.5397	18.9244	18.3267	15.21	14.7748	10.1244	13.2027	12.9594	12.3711	13.7131	9.47871	14.2886	11.362	12.3478	5.12875	8.55859	10.7587	7.64824	11.239	9.85766	9.53938	7.78734	9.41781	8.97098	8.04543	8.5275	10.2544	9.96734	9.82531	9.87359	6.7	7.65375	10.4505	8.31746	10.5664	7.54109	9.53867	13.0657	9.31141	9.83125
413	195.354	117.46	83.7751	63.331	48.2403	38.3841	37.7108	29.1566	25.9123	21.4564	23.3641	19.6708	16.178	17.5692	12.1531	16.0391	14.4918	14.7262	14.9558	10.9966	14.6391	12.7534	12.4387	6.37773	9.34375	9.60859	8.54652	11.1296	9.94379	10.4786	9.30633	10.3829	8.68078	8.47344	10.0356	10.0002	10.2602	9.25527	10.2058	7.0275	7.6098	10.4715	8.23602	10.5916	8.38023	8.57992	11.9901	9.16457	10.2498
416	245.966	148.502	103.8	78.5607	61.8332	49.3574	47.563	39.112	33.8363	26.7429	29.9634	21.632	19.1068	20.1274	15.3641	19.6955	16.6582	16.5307	15.4965	13.5138	14.6421	14.3847	11.7384	8.92266	10.6241	8.99914	9.78148	10.3497	9.89313	11.0508	10.8183	10.9512	8.51766	9.28211	11.4835	9.38254	10.7248	9.18563	10.1109	7.895	7.64813	10.0522	8.14328	9.52578	9.795	8.95906	10.3303	9.27988	10.2406
419	309.12	183.936	130.155	99.5183	76.8132	61.8239	56.9426	50.642	42.9297	33.8449	37.4579	25.1438	23.6961	22.5846	19.6393	23.5694	18.8489	18.0998	16.9578	17.1661	14.9096	16.0166	11.4127	12.2945	11.7777	9.43922	11.241	9.98879	10.3895	11.6641	11.6344	11.3304	9.57438	10.8983	12.6773	8.7616	11.1509	9.88562	9.63777	9.27254	8.09609	9.34438	8.37297	8.62094	10.8241	10.192	8.77312	10.0725	9.77016
422	385.823	225.616	164.884	126.057	93.1676	74.7503	65.897	61.8183	51.8527	41.1144	45.0432	30.6905	28.4086	26.2446	24.6126	26.4517	21.1843	20.2304	20.9025	21.0397	15.6733	17.487	12.2566	15.4453	13.1573	10.4648	12.7948	10.4985	11.4059	12.899	11.5719	11.6345	11.923	12.9559	13.3906	8.68312	11.2219	10.7799	9.50648	10.7252	9.08234	8.35242	9.13305	9.35219	10.6862	10.8053	7.99609	10.9462	9.40691
425	472.486	275.974	207.371	155.212	112.306	88.2263	77.1202	72.1582	60.8922	48.0239	52.4329	37.7264	32.7247	32.3645	29.9152	28.6636	24.2941	23.4852	26.4998	23.9129	16.9594	19.3003	13.819	17.5401	15.5139	11.6606	14.1889	11.7531	12.9131	15.169	11.2564	11.7308	14.2818	14.4516	13.4073	9.38859	10.8244	11.0488	10.1406	11.8072	10.1846	7.10953	10.3088	11.4264	9.69586	10.3504	8.33594	11.0725	9.56582
428	564.135	334.219	254.086	183.794	134.443	103.716	92.2754	82.8028	71.3498	55.9352	59.3745	44.9273	38.1861	40.1289	35.3696	31.5873	27.9466	27.3794	31.2544	25.5853	19.2241	22.2085	15.3375	18.8558	18.1844	13.244	15.4838	13.8358	14.995	18.0509	11.4855	11.7487	15.3568	14.8656	12.955	10.4527	10.383	10.6394	11.5469	12.5498	10.9881	5.95625	11.5136	12.9598	9.04734	9.62563	9.67578	10.683	10.0894
431	660.148	397.086	300.731	210.902	158.597	123.18	109.066	94.5954	83.2631	65.7333	65.5766	51.3698	45.9209	46.9791	40.6175	35.3372	31.1897	30.6947	33.4725	26.7917	22.9623	25.8603	17.0388	20.4505	19.8498	15.3586	17.2585	16.5263	17.2941	20.3506	12.5314	12.3016	15.2662	14.6038	12.8531	11.4441	10.7181	10.0092	13.5391	13.2487	11.7605	5.57016	12.4948	13.073	9.54	9.42609	11.7148	11.1172	10.697
434	760.169	461.604	345.206	237.793	184.504	146.427	124.069	106.979	95.207	75.7497	71.1914	57.2228	54.2107	51.6342	45.0147	38.9843	33.7842	33.005	33.0418	27.98	27.6869	28.8023	19.5534	22.9139	20.6886	17.4455	19.4002	18.7534	19.1939	21.0025	14.4428	13.8594	15.3445	14.2227	13.7021	12.3997	12.4651	9.6043	15.4843	13.7769	13.3558	6.48313	13.2827	12.8895	10.568	9.89016	13.918	12.957	11.3137
437	860.204	524.916	388.329	265.366	211.769	169.685	137.083	119.05	105.998	83.7139	77.1396	63.2757	60.6227	55.4963	48.4594	42.4046	36.4327	35.3165	31.0942	29.087	32.2648	30.1829	22.6205	25.7676	21.9847	18.8586	20.7507	19.8011	20.2635	20.1881	17.3373	15.9961	16.3832	14.1704	15.1802	13.3097	15.377	10.1668	16.7132	13.69	16.0442	8.4216	13.7977	13.6325	10.894	10.8212	15.5156	14.8125	12.0213
440	962.247	584.92	431.236	293.277	238.535	189.473	150.627	130.673	115.393	89.7851	84.3143	70.2148	65.4197	60.1905	51.6442	46.0488	39.7277	38.5097	29.8249	30.3641	35.9999	30.4957	25.4438	28.0925	24.21	19.6815	21.2395	20.3601	20.578	19.5898	20.6059	17.6562	17.5154	15.0946	16.3677	14.0315	18.1627	12.3817	17.1914	13.0005	18.5553	10.397	13.9545	15.0478	10.2573	12.0347	16.0938	14.918	12.9911
443	1078.95	644.935	472.904	322.287	263.538	207.004	166.639	142.408	123.475	96.144	92.5366	78.1233	70.1753	65.5239	55.1255	49.6636	43.5087	42.0098	31.0052	32.5754	38.5851	30.6351	27.8796	29.5293	26.8238	20.4461	22.6441	21.4666	21.0909	20.7439	22.808	18.3137	17.6639	17.1938	16.5052	14.731	19.4558	15.6542	17.1283	12.4939	19.2234	11.6341	14.2019	16.1484	9.50359	13.3284	16.075	13.3196	14.1598
446	1221.95	714.185	512.913	354.67	287.29	226.109	185.129	155.401	130.687	104.567	100.893	86.3804	74.4783	70.6725	58.9591	52.7038	46.8418	44.9846	34.1453	36.1956	39.5591	31.3109	30.3977	30.3941	29.1597	21.3706	25.9714	23.1729	22.752	23.2529	23.5423	18.7248	17.6405	19.3637	15.4679	15.6941	19.0765	18.2318	16.6757	13.0696	18.0162	12.1463	15.0256	16.5391	9.42516	14.403	16.2013	11.7792	15.0761
449	1397.27	800.739	556.391	392.168	310.281	248.601	204.915	170.851	138.516	115.29	109.141	94.1745	77.4605	75.2777	63.1541	55.5014	48.8147	47.7805	37.5176	40.7395	38.7969	33.0433	33.3026	30.9	30.6597	22.235	29.855	24.8185	24.9762	25.4714	24.2657	20.1991	19.1249	20.0848	13.8653	17.1136	18.0427	19.0025	16.2425	14.633	16.4925	12.3258	16.0805	16.3789	10.1144	14.9988	16.4934	11.7761	15.4375
452	1614.24	907.989	611.964	436.249	334.41	273.564	224.919	188.267	149.008	127.571	117.883	101.149	80.9007	79.3275	67.7663	59.0292	50.2087	51.2325	40.4859	44.9923	37.5333	35.7072	36.5039	31.0177	31.3038	22.899	32.1468	25.903	26.3714	26.5704	25.9447	22.9497	21.7266	19.2857	12.805	19.0065	17.3743	18.6149	16.0819	16.0512	16.0448	12.4581	16.7311	15.7314	11.4203	15.0827	16.2369	13.017	15.3477
455	1885.24	1038.02	683.714	488.23	365.789	300.03	244.429	205.668	163.593	141.159	126.93	108.091	87.0713	83.5969	72.7386	63.8825	53.3569	55.5037	43.765	47.8281	37.9905	38.4981	39.5607	31.133	32.3548	23.804	31.8493	26.5826	26.6465	27.2343	27.5209	25.6622	23.3503	18.4294	13.2332	20.6685	17.1824	18.4514	15.8587	16.4802	16.935	12.8606	17.0392	14.6412	13.4522	14.9066	15.123	14.1622	14.8945
458	2212.61	1190.73	768.623	546.75	409.28	329.289	263.407	222.906	182.638	156.491	135.403	117.011	95.3966	89.0787	77.8358	70.0216	59.7331	59.9802	48.3389	49.319	41.3876	40.8789	41.9571	32.0199	35.3036	25.6593	29.8355	27.7634	26.5984	28.4491	28.0787	27.013	23.5775	18.6175	15.0773	20.9077	17.2055	19.0036	15.4632	16.1269	18.6528	13.9266	17.513	13.3784	15.9042	14.9566	13.8607	14.47	14.138
461	2580.57	1358.87	862.2	607.812	460.67	362.958	284.135	242.004	204.969	173.011	144.251	128.982	103.992	95.5446	82.8168	76.6305	68.9364	64.0645	54.2922	51.224	46.9275	43.2655	43.6865	34.2159	39.6326	28.4852	28.2879	30.3323	27.2707	29.9904	28.3982	27.0322	24.0967	19.6774	17.1575	19.4934	17.8961	19.8695	15.682	15.6247	20.6247	15.5702	18.4169	12.3564	17.5566	15.6375	13.4847	14.0323	13.4983
464	2961.73	1531.51	961.935	668.093	511.125	399.02	309.419	262.674	227.038	189.215	156.007	141.793	112.201	102.25	87.8606	82.1738	79.2689	68.3073	60.2211	55.3244	52.8714	46.5496	45.2447	37.7789	43.0559	31.7371	28.7404	34.0258	29.7198	30.6642	29.2014	26.6315	25.6005	21.2891	18.5126	17.7675	19.645	20.6636	17.3825	15.5124	22.5742	16.9975	19.7133	12.1352	17.7181	16.733	14.308	13.1741	13.6288
467	3328.91	1701.78	1064.04	725.56	558.292	433.603	337.745	281.267	244.285	204.151	171.229	151.734	120.576	109.041	93.3307	86.2653	88.2781	73.6467	64.8844	61.015	57.675	50.7159	47.1523	42.2755	44.1861	35.4936	30.8801	37.7387	34.129	30.0597	29.9643	26.4706	26.7834	23.5708	19.7058	17.304	21.1882	21.131	20.2588	16.3224	24.2408	17.4975	21.1183	12.9408	17.1994	17.3955	15.7535	12.4022	14.902
470	3661.71	1863.59	1161.25	777.887	606.175	465.207	364.301	296.01	255.094	216.332	187.084	157.759	130.157	115.576	99.3268	90.7175	94.1841	79.1326	68.998	65.6201	60.4595	54.3124	49.5513	46.7787	43.6777	39.9768	33.6452	40.8339	38.9001	29.3067	30.0416	26.7861	26.576	26.1729	21.9607	18.2494	21.1352	21.199	22.8619	18.3366	24.9138	17.2961	22.0803	13.9656	16.8161	17.0235	17.1677	12.2526	16.7632
473	3951.53	2005.98	1245.68	823.642	654.503	492.998	386.797	309.587	262.236	223.078	199.574	162.233	140.775	121.317	106.062	96.4662	96.8299	82.9793	73.5159	67.3282	61.5873	56.2896	51.7352	50.2784	43.0978	43.8352	36.358	42.8415	41.7086	29.8631	29.6436	27.619	25.491	28.0774	25.1983	19.6288	20.7042	21.4156	24.1159	21.1986	23.8375	17.2969	22.0865	14.1647	16.4247	15.9294	18.1813	12.8773	17.7028
476	4205.21	2121.82	1313.3	864.689	695.008	515.205	406.753	324.444	269.484	224.817	207.042	167.924	149.761	126.87	113.324	101.407	96.8538	86.0743	77.6113	66.8542	62.5014	57.6093	52.3588	52.4661	43.9345	45.2256	38.4668	42.7288	41.5005	31.9433	29.744	28.6532	24.804	28.6301	28.1676	21.1256	22.145	22.2905	24.4231	24.0739	21.4685	17.9568	21.0895	13.6269	16.0975	14.9966	18.3271	14.1903	17.0423
479	4437.03	2216.57	1367.66	905.843	719.551	532.837	424.989	338.971	278.377	227.902	211.85	175.458	154.391	133.234	119.474	103.923	95.48	90.8969	80.2518	66.1089	64.2441	59.7838	50.7685	53.8099	46.7577	44.6284	39.4044	40.7109	39.1589	34.4932	31.2356	29.5111	25.4467	28.294	30.079	23.4095	25.1863	23.2658	24.6992	26.0769	19.6361	18.6406	19.7208	13.2152	16.4924	15.0309	17.5185	15.9615	16.1102
482	4653.5	2300.29	1419.18	949.513	727.585	549.974	438.698	351.163	288.231	237.48	217.083	183.189	154.777	139.711	123.116	105.781	94.5636	96.9606	81.7524	66.7722	66.4047	63.0746	48.3456	54.6518	50.2111	44.0837	39.2361	39.1128	36.7491	36.5284	33.6791	30.3578	27.4914	28.3505	30.7002	26.6022	27.7419	23.6452	24.8636	26.7758	19.712	18.4756	18.822	13.4298	17.4941	16.1662	16.5486	17.4775	16.1537
485	4847.61	2376.54	1475.03	988.413	725.949	568.379	445.307	362.505	297.63	249.042	221.931	188.743	153.683	144.846	124.927	109.124	95.2622	101.152	82.9064	70.0898	67.7732	66.7729	48.0936	54.8943	52.1005	44.2903	39.0297	39.1312	36.2371	37.7867	35.3737	31.3346	30.1668	29.5732	29.8577	29.6391	29.0388	24.0561	24.3368	26.5359	21.2583	17.7836	18.3867	14.3516	17.9723	17.4552	15.9233	18.0348	16.5548
488	5006.76	2443.04	1528.41	1010.99	724.143	584.445	447.119	374.288	305.597	254.083	223.535	190.956	155.146	148.77	126.302	113.413	97.4022	102.407	84.4737	75.6084	67.5697	69.5376	51.7174	54.7577	52.0496	44.8653	40.049	39.3196	37.9886	38.1783	35.4491	31.6771	32.2464	31.3147	28.246	31.3754	29.6785	25.4979	23.4772	26.1	22.8113	17.8678	17.6608	15.9411	17.3831	17.6686	15.3711	18.0538	16.3383
491	5128.53	2497.3	1563.95	1018.24	728.033	592.197	448.584	384.127	310.973	252.254	222.452	190.966	161.674	152.117	127.602	116.956	100.126	102.481	86.8055	80.421	66.0583	69.9414	57.3435	55.0793	51.7144	45.843	42.256	38.742	40.336	37.5489	35.1584	30.6317	32.7501	32.5175	27.3823	31.4972	29.8093	27.5247	23.163	25.9096	23.2208	19.258	16.5583	17.7797	16.6294	16.7243	15.0601	18.7624	15.8287
494	5227.05	2538.34	1574.28	1022.85	737.064	590.182	450.959	389.487	311.859	250.258	221.725	191.156	170.911	153.656	128.283	119.21	102.522	102.557	88.8091	81.8538	64.4461	68.3887	61.4215	56.2698	52.3137	46.7654	44.1251	38.3807	41.2398	36.1902	36.1002	28.8384	31.8259	32.8881	27.8315	30.3516	29.0411	28.7673	23.3873	25.9452	22.3972	21.1164	15.805	19.0693	17.0196	15.6778	15.418	20.3898	15.9819
497	5312.53	2563.97	1564.75	1030.13	747.926	583.968	452.666	389.884	308.431	251.44	221.761	191.899	177.444	151.28	127.853	120.322	104.486	102.118	89.0834	79.8463	63.9393	66.9876	62.3374	57.2638	53.4527	46.307	44.6185	38.6022	40.1506	34.9126	37.9875	27.5222	30.6552	32.4652	28.6938	28.6145	27.2778	28.6833	23.4026	25.8719	21.3535	22.4245	15.7816	19.2191	18.7406	15.6858	16.064	21.6071	16.8358
500	5369.94	2569.72	1544.46	1033.76	757.704	578.628	452.895	384.841	304.402	253.278	221.524	190.47	178.549	145.201	126.552	119.649	106.678	100.531	88.0589	76.0826	64.6058	66.6448	61.2993	56.5593	54.665	44.259	44.4995	38.2637	38.1978	34.268	39.3363	27.1137	29.9481	31.3595	29.0495	27.1936	24.9756	27.777	22.7204	25.4234	21.2437	22.7758	16.5159	18.1897	20.4553	17.3145	16.7421	21.4069	17.3481
503	5374.48	2551.91	1521.61	1028.26	762.458	572.758	451.754	374.565	302.457	252.895	222.69	185.174	175.778	139.068	125.136	116.413	108.688	97.9209	87.0726	72.8929	65.5456	66.3697	60.5189	54.3285	56.3443	42.1725	44.878	36.8531	36.8892	34.1505	39.3581	27.658	29.2166	30.1974	28.7952	26.6597	23.1713	26.6946	21.3276	24.7081	22.291	22.0822	18.0871	16.5172	20.6518	19.9687	18.0085	20.401	16.9231
506	5320.87	2509.85	1502.42	1014.16	757.389	564.074	448.122	361.572	300.938	250.025	226.032	178.321	171.233	137.132	124.292	111.509	108.371	95.1554	86.3617	72.2014	66.0898	65.3033	61.0524	52.3166	58.0737	41.3854	45.6841	35.1895	36.3635	34.2346	37.9745	29.2669	28.098	29.4617	28.1969	26.4398	22.8356	25.6812	19.5981	23.8124	23.795	20.3759	19.9352	15.221	19.2891	22.0981	19.6055	19.4508	16.0542
509	5223.86	2448.76	1484.27	993.562	740.834	554.24	440.803	349.064	297.55	245.365	226.602	172.457	164.651	139.648	123.803	106.323	104.168	93.1101	85.2468	73.1925	66.2042	63.6719	61.7565	51.67	57.88	41.554	45.9932	33.8703	35.3113	34.2175	35.0963	31.6389	27.2064	28.7059	27.7015	25.3706	23.7194	24.5214	18.2345	22.6292	24.8663	18.0864	21.0203	15.0288	17.5114	22.6797	20.071	18.4171	15.1946
512	5100.24	2385.04	1457.79	967.004	716.486	543.709	430.677	339.26	292.833	239.488	219.524	167.077	154.805	141.982	121.782	100.441	97.2764	91.1386	82.7824	72.3615	65.8761	62.265	60.3653	51.6861	54.7888	41.5076	44.6765	32.9432	33.0563	33.7848	31.0379	34.0035	26.818	27.3387	27.7787	23.4788	24.444	22.9167	17.7835	21.4858	24.9853	16.1448	21.1456	15.4702	16.1994	22.0039	18.9122	17.0413	14.3878
515	4960.08	2337.6	1421.06	935.446	691.112	529.196	419.053	332.49	287.179	233.452	207.193	161.722	142.82	139.55	116.538	93.7921	90.5028	87.321	78.1794	67.6122	64.637	61.4202	56.0994	50.7667	50.67	40.933	41.1828	32.7947	30.8082	32.9325	27.0608	35.3375	26.1828	25.5134	27.8897	22.3747	24.0034	21.1604	18.0835	21.1624	24.0246	15.2938	20.7583	15.4298	15.5481	20.8711	17.2786	15.7359	13.8075
518	4805.26	2303.51	1380.05	902.676	669.509	510.677	405.659	326.5	277.884	227.862	194.853	157.988	132.505	132.558	109.288	89.0272	85.5331	81.1295	72.309	60.9414	61.8645	60.1699	50.7925	48.4155	48.0605	40.5879	36.4805	33.4837	30.1914	32.21	24.7814	34.8024	25.0566	23.8973	26.7441	23.1139	22.8072	20.1544	18.2804	22.0535	22.04	15.2016	19.9035	14.5257	15.3644	19.7422	16.0259	14.9286	13.5742
521	4634.77	2256.94	1337.46	872.684	649.978	494.465	389.826	318.529	263.04	221.439	183.261	156.03	126.691	124.536	102.501	87.9906	82.2164	74.8884	67.8922	55.8451	57.7693	57.2723	47.114	45.8028	47.2354	41.0216	32.5168	33.8445	31.1287	32.1557	24.6581	32.4688	24.2252	23.0462	24.5499	24.3784	21.9119	20.4298	17.6187	23.7834	19.4106	14.9613	18.5313	13.3005	15.1752	18.75	14.7707	14.5657	13.7389
524	4456.99	2181.91	1292.49	845.709	625.886	484.374	372.233	308.104	246.622	212.811	170.552	153.048	124.864	117.805	96.8838	88.6541	79.6373	71.6981	66.6798	53.3316	53.6788	53.0582	46.1709	44.0795	46.5301	41.7503	30.5345	33.0287	32.1317	32.5158	25.217	29.2103	24.0888	23.1173	23.1314	24.1052	21.5183	21.3703	16.4606	25.4347	17.0012	14.4328	17.0694	12.4737	14.8622	17.9457	13.0345	14.4993	14.62
527	4285.54	2087.68	1245.24	819.164	594.28	474.685	354.353	296.278	235.396	203.41	157.829	147.149	124.987	112.475	92.3578	88.1951	76.8648	72.0266	67.2514	51.6239	50.72	48.8666	46.9894	43.1678	44.6461	41.804	30.2515	31.9652	32.4456	32.4986	24.6519	26.2974	24.5493	24.2007	23.1794	22.3495	21.0336	21.6291	16.1363	25.93	15.5715	14.0709	16.2456	12.5016	15.2398	17.1988	11.129	14.6866	16.1236
530	4120.66	1988.71	1195.78	789.807	561.444	457.309	336.856	283.468	230.705	195.77	149.012	140.05	125.293	108.555	89.5696	86.1261	73.4907	73.2065	66.3941	48.9873	48.9097	45.2791	47.8166	42.5037	41.7555	40.6012	30.5483	31.7617	32.4563	31.5315	22.8996	25.0326	25.726	26.3053	23.3687	20.7866	20.1767	20.5463	17.3716	24.7305	15.1211	13.8119	16.5963	13.32	16.6308	16.3128	9.86469	14.9995	17.1625
533	3949.98	1892.07	1144.95	755.079	536.096	432.16	320.164	269.545	227.236	188.899	145.607	134.178	124.05	106.005	88.4272	83.4441	70.2404	72.4574	62.4964	46.1724	47.9057	42.2305	47.4814	41.4966	38.8216	38.071	30.6202	31.9341	32.0985	29.5013	21.0792	25.3219	27.0529	28.3924	22.3583	20	19.0284	19.2205	19.1232	22.4141	15.2461	13.4392	17.6391	14.5538	17.4533	15.491	9.83832	15.251	16.8489
536	3768	1801.05	1094.75	716.709	518.405	405.518	305.083	255.223	220.073	179.297	144.068	128.918	120.241	103.257	87.1296	80.9412	68.4202	69.0293	57.0401	45.7451	47.6156	39.8133	45.8043	39.3483	36.4237	34.733	30.2392	31.4019	30.732	26.9899	19.8513	25.2215	27.1725	28.6646	20.3646	19.0774	17.8559	19.282	19.5536	20.1448	15.8164	13.428	17.9818	16.3967	16.2651	15.1684	10.9474	15.2935	15.7933
539	3582.84	1714.06	1045.94	680.176	500.621	381.307	291.096	241.825	208.856	166.995	140.441	122.374	114.399	98.4494	83.8207	78.3078	68.0602	63.6015	52.3126	48.3166	47.7432	38.1728	43.423	35.9591	34.5686	32.0106	29.4517	29.972	28.7406	24.9788	19.4964	23.4182	25.9397	26.6054	18.8489	17.6003	17.4612	20.6202	18.3123	18.6925	16.9336	14.2236	17.1739	19.1795	14.1372	15.4294	12.5945	15.0827	15.2521
542	3401.65	1627.33	998.507	647.126	477.232	358.096	277.049	229.699	195.685	155.953	135.139	115.11	107.391	91.2992	78.3075	74.4275	67.2681	57.7807	48.98	50.6877	47.3975	37.3967	41.3208	32.5095	33.4027	31.1222	28.5443	28.2042	27.4891	23.6074	20.2011	20.994	24.654	23.5115	18.9025	16.7391	18.3712	21.7161	16.9262	18.3225	18.332	15.36	16.2964	21.7066	13.0234	15.885	14.1073	14.8559	15.3948
545	3218.85	1542.09	951.418	613.564	449.355	333.502	263.636	217.979	182.977	147.908	130.072	108.757	99.6053	82.3869	72.1612	69.0344	64.5915	53.5627	46.8611	49.5628	45.6562	37.2102	40.0915	30.1197	32.927	31.4067	27.79	26.7108	27.3244	22.1379	21.2435	19.6413	23.9097	20.918	19.8853	17.7163	19.623	21.646	16.45	18.8504	19.0938	15.9735	15.9787	21.9355	13.2495	15.942	14.8655	14.9091	15.3324
548	3028.94	1458.76	900.753	576.637	420.134	308.558	251.491	205.428	172.576	140.404	124.358	102.809	91.6995	72.74	67.6776	63.0627	61.0077	51.3025	45.9845	45.6452	42.6126	36.6849	39.3217	28.8066	32.1753	31.0409	27.0603	25.6299	27.0341	20.4463	21.2416	19.5741	23.0945	19.5241	20.1574	19.5706	19.6616	20.3871	16.2502	19.2798	18.4766	15.7016	15.509	19.6528	13.9566	15.4022	14.844	15.1013	14.6438
551	2841.38	1372.18	844.911	538.641	390.825	286.75	239.085	191.026	164.423	131.631	115.984	95.9984	84.8417	64.8205	65.7742	57.3492	57.9185	49.4783	45.7662	42.085	39.425	35.4213	37.8372	28.1845	30.2378	29.2182	26.0977	24.4446	25.6191	19.4	19.8114	19.8381	21.9239	19.23	18.9534	19.9368	18.1363	18.1638	15.7253	18.4045	17.0089	14.9414	14.4014	16.7498	14.5312	14.731	14.971	15.1105	14.024
554	2667.44	1282.9	790.152	504.389	362.527	270.022	224.964	175.599	156.515	123.027	105.37	89.0541	80.1945	61.1226	64.5803	52.6707	54.9324	47.2175	44.9575	40.2626	37.0752	34.3506	34.9988	28.0751	27.7098	26.6767	24.9043	22.8257	23.3904	19.435	18.032	19.3714	20.8114	19.4884	16.7549	18.0965	15.8418	15.519	15.3092	16.2199	15.9597	14.4114	13.1932	14.855	14.7969	14.2222	15.7595	14.9519	14.1119
557	2504.89	1199.09	742.482	475.395	338.158	256.866	209.332	162.578	147.101	115.879	95.139	83.6363	78.1593	61.0637	61.8823	50.01	51.4002	45.1926	42.7871	38.9271	35.3966	34.1186	31.4933	28.1493	25.7877	24.3803	23.5976	21.6259	21.0651	19.5921	17.1412	17.7065	19.8772	19.7622	14.4359	15.4897	13.4994	13.4002	15.1749	14.0192	15.7812	14.4834	12.4241	13.9944	14.7101	13.6114	16.1732	14.7045	14.3092
560	2349.58	1122.66	698.215	447.43	319.861	244.219	194.081	154.217	136.644	109.235	87.3499	79.6786	77.4898	61.3067	58.4447	49.1801	47.9276	44.1106	39.2498	36.5119	33.414	33.7999	28.449	27.7821	24.5273	22.5052	22.2591	21.9006	18.9219	18.6998	17.3112	15.4873	18.9286	19.7661	12.887	13.3995	11.5049	12.6339	14.6691	12.9913	15.8763	14.9891	12.0713	13.4543	14.3286	13.1044	15.2127	14.2599	13.646
563	2206.77	1049.06	650.954	416.746	305.807	231.011	182.517	147.922	126.816	102.357	82.5093	75.7882	75.4419	59.4645	56.2391	48.5509	45.1409	43.7489	35.0993	32.8301	30.5081	32.0277	26.3691	26.4108	23.1578	20.9221	20.9872	22.8963	17.1798	17.1299	17.5868	13.8723	18.2126	19.4104	12.5365	11.9771	10.298	13.1918	13.5005	13.0833	15.6723	15.4741	11.996	12.8362	13.8748	13.4225	13.588	13.68	12.325
566	2078.39	978.236	602.067	386.383	291.624	218.879	175.822	139.3	117.962	95.8648	80.4117	71.4663	69.9084	55.8854	54.8311	46.7454	42.9227	43.0875	31.9788	28.9324	27.1711	28.5477	25.115	24.0281	21.8336	19.8263	19.7666	22.6717	16.2273	16.3478	16.8922	13.2774	18.0196	18.6875	12.692	11.341	10.0659	14.1088	12.3766	13.3856	15.1705	15.4623	12.0873	12.0927	13.5492	14.2608	12.5741	13.1609	11.2273
569	1952.82	911.823	557.254	361.622	274.524	208.684	170.468	127.568	109.038	90.1376	79.541	66.962	62.1135	52.0625	52.573	43.7272	40.9072	41.0993	31.2614	26.0811	24.4192	24.5406	24.1795	21.6978	21.7194	19.2998	18.377	20.8445	16.0378	16.7832	15.3282	13.3175	17.8326	17.5242	12.451	11.9528	10.3299	14.4644	12.1603	13.5794	14.5292	14.778	12.1356	11.395	13.2269	14.3322	12.3678	12.6934	10.5269
572	1819.16	848.145	518.381	341.662	254.768	198.07	162.266	115.657	99.8635	85.1336	76.7557	62.0976	56.0395	49.0732	49.4894	40.5978	38.3943	38.0152	32.4304	24.6438	22.5907	21.6614	22.992	20.869	22.8335	18.9653	16.7946	18.7947	16.0206	17.3005	14.2078	13.6266	16.912	15.9004	12.0447	13.5603	10.4602	14.1565	12.8691	14.1759	13.6555	13.8452	12.0859	11.1212	12.7234	13.3751	12.4925	12.3071	9.97535
575	1682.24	788.097	482.9	320.793	233.876	184.097	150.173	106.517	91.6693	80.8369	70.3656	56.903	53.9471	47.2049	46.5526	38.5416	34.8738	35.3247	33.6035	23.706	21.1998	20.4175	21.4011	21.4185	23.3423	18.4073	15.6375	17.2497	15.7083	17.0588	14.5368	14.1137	15.4835	14.2606	12.2028	14.7837	10.5262	13.4938	13.6107	14.9727	12.4725	13.3089	12.2398	11.2983	12.2573	12.5593	12.7391	12.1681	9.68734
578	1555.28	734.617	447.532	296.987	213.837	167.118	135.084	100.714	85.3417	76.5502	62.3687	51.9531	53.9083	45.5513	44.0024	37.4666	31.1963	33.9418	33.6533	22.0981	19.9368	19.8225	19.7308	21.6303	22.0789	17.4155	15.722	15.7881	15.1538	16.6388	15.9565	14.6493	14.4957	13.2805	13.1038	14.6343	11.1562	12.7712	13.4761	14.7714	11.4027	13.2344	13.0087	11.2291	12.1623	12.5981	13.0308	12.0489	9.69719
581	1445.22	684.773	411.61	274.693	197.055	150.442	119.418	96.445	80.5869	71.318	55.9498	47.6763	52.7866	42.447	41.5992	36.0314	28.6422	33.0447	32.6522	19.9389	19.0362	18.9976	18.4207	20.6717	20.1487	16.0893	16.9422	14.5358	14.5848	16.6466	17.3591	14.9531	14.2166	12.9716	14.4299	14.0232	12.3931	12.3849	12.4753	13.2653	11.0286	13.1312	14.3112	10.4231	12.4547	12.7469	13.2484	11.4286	9.63191
584	1349.89	633.224	377.975	257.778	183.839	136.76	107.303	91.4644	76.7719	65.1676	52.163	44.4207	49.8024	37.6253	38.9941	33.3097	27.0758	31.1213	30.5896	18.5261	18.4	18.1676	17.6906	19.2934	18.9839	15.039	18.0462	14.2227	14.0509	16.5269	17.887	14.8555	13.8223	12.6366	15.307	14.3994	13.2051	12.423	11.32	11.6606	11.2088	12.533	15.106	9.57148	12.8371	12.033	13.4719	10.3034	9.37203
587	1263.96	581.451	349.034	243.56	171.795	125.941	101.037	85.0254	73.4402	58.7291	49.7195	42.1795	46.0768	33.254	35.8591	29.9227	25.63	27.7144	27.353	18.5499	17.3372	17.6833	17.2907	17.9674	18.4838	14.7648	17.9132	14.5123	13.49	15.7171	17.1447	14.4079	12.6758	11.8558	14.7225	15.3052	12.7622	12.1993	10.4675	10.9166	11.1756	11.1461	14.2263	9.63586	12.7078	10.5598	13.5811	9.15063	9.28187
590	1182.82	535.607	323.893	227.064	159.942	116.249	98.3284	77.6788	70.1411	52.5654	46.9549	40.0055	42.2517	31.2273	32.6384	27.2162	24.4616	23.9377	23.6684	19.2312	15.6252	17.1977	16.6886	16.3568	17.7653	14.813	16.6877	14.1356	12.8265	14.8051	15.1337	13.6711	11.2135	10.8937	12.9209	15.219	11.6268	11.1509	9.95789	10.6173	10.5869	9.05742	11.9885	10.3044	11.5398	9.14984	12.8692	8.16375	9.54891
593	1101.09	497.89	302.061	208.413	149.936	107.136	95.0507	70.2225	66.3495	47.4307	43.4465	37.246	38.0878	30.423	30.3523	25.4012	24.1506	21.325	20.6692	19.3977	13.9927	16.2573	15.6409	14.5246	16.3509	14.3515	15.3583	12.9134	12.0178	14.5518	12.3928	12.6886	10.082	10.1343	11.3067	14.0824	10.8099	9.80863	9.97258	9.99281	9.78172	7.12656	10.0179	10.6021	9.60367	8.39383	10.9593	7.30395	9.94258
596	1014.18	465.111	284.785	191.499	142.141	99.8411	89.229	63.3584	61.7413	43.9175	39.6262	34.7064	33.8327	28.6684	29.1038	23.1475	24.0166	20.2577	18.9035	18.7563	13.3257	14.8859	14.4155	13.1855	14.3708	13.1457	14.5659	12.0586	11.3072	14.5914	9.98535	11.7268	9.25469	9.70852	10.7807	12.8005	10.4688	9.00398	10.8036	9.16234	9.01688	6.5232	9.43094	10.4821	7.83641	8.39203	8.69156	6.935	10.3577
599	926.312	434.437	269.959	177.196	134.256	94.8977	81.389	57.5427	56.6405	41.7489	35.6187	33.1837	30.5429	26.0948	27.9078	19.7255	22.7057	19.8912	18.2945	17.8258	13.7789	13.4191	13.4434	12.78	12.4383	11.3871	14.0351	12.2031	11.0673	14.035	9.08102	11.1139	8.50359	9.71437	11.1675	11.4039	10.3277	8.71601	12.131	8.7075	8.2941	7.55418	9.96793	10.2893	7.02184	8.77988	7.24641	7.45156	10.9094
602	849.001	406.608	252.63	162.949	124.263	90.7498	72.7502	53.115	51.867	40.1395	31.5532	32.0318	28.798	24.4331	26.1831	16.4913	20.1193	19.5864	18.3987	16.9451	14.5911	12.3241	12.8438	12.8373	11.28	9.36188	13.0712	12.5195	11.1052	12.8802	10.0912	10.7411	8.10141	10.1672	11.7919	9.70871	10.3272	8.35543	12.9164	8.61484	7.89453	9.33641	10.5193	9.67164	7.46172	8.88062	6.80469	8.26766	11.3038
605	786.943	382.133	232.022	148.033	112.292	85.7501	64.6766	50.4001	48.1189	38.5257	28.2991	30.4274	27.8469	24.1706	24.1842	15.0127	17.4741	19.4611	18.4078	15.8922	14.8613	11.9684	12.41	12.4477	11.0316	7.54707	11.5002	12.1211	10.8036	11.8649	11.8998	10.2792	8.59348	10.4778	11.9537	8.37285	10.2963	7.73969	12.3902	8.59031	8.12891	10.7511	10.1487	8.51039	9.01586	8.40063	6.82836	8.26031	10.86
608	733.284	357.853	211.948	134.809	99.6175	79.8942	58.6253	48.838	45.5025	36.7165	26.7913	28.607	26.4426	24.0144	22.1692	14.9611	15.8407	19.3287	17.4778	14.4847	14.4428	12.1945	11.9755	11.2994	10.9709	6.37055	9.85992	11.1797	10.0934	11.2737	12.656	9.91023	9.95668	9.84074	11.3818	7.78672	9.88305	7.38039	10.8077	8.86797	8.6666	11.222	8.94184	7.51082	10.915	7.94949	7.05219	7.3825	9.45469
611	680.487	330.567	195.041	125.067	87.4983	73.926	54.8488	46.8005	42.9455	34.6003	26.931	26.7689	24.3146	22.6965	20.3702	14.9153	15.5461	18.4792	15.4697	13.0514	13.6402	12.417	11.5031	9.84828	10.3331	6.00047	8.80031	10.3438	9.5566	10.8028	11.8391	10.0527	11.2898	8.58172	10.3692	7.30922	9.045	7.81953	9.19687	9.72766	9.00078	10.6241	7.64141	7.02227	11.9021	8.36008	7.42516	6.72391	7.86219
614	628.056	301.315	180.802	117.852	77.2788	68.2015	51.978	43.5395	38.7281	31.8828	27.5313	24.5236	22.4016	20.3944	19.3041	14.2422	16.4563	16.991	13.014	12.2489	12.4936	12.1406	11.0058	8.71656	9.23078	6.50336	8.69977	9.96875	9.61719	10.2148	10.6606	10.3905	11.6836	8.06359	9.22004	6.52215	8.10922	8.81922	8.64816	10.7381	9.16598	9.21238	6.6893	6.76469	11.2912	9.38938	7.73656	6.87844	6.98172
617	579.123	272.892	167.439	111.171	70.197	62.9452	48.696	40.1197	32.9707	28.5305	27.335	22.2367	21.505	18.1284	18.9978	13.5839	17.9091	15.8153	10.7059	12.4269	11.0742	11.2344	10.5956	8.34375	8.27547	7.64359	9.41109	10.1172	10.0898	9.48047	10.1614	10.1267	11.1241	8.91805	8.03242	5.95156	7.47687	9.4475	9.38219	11.0583	9.26063	7.57531	6.3059	6.73379	9.74801	9.66738	7.81035	7.38363	7.06641
620	534.705	245.897	153.584	104.097	66.1086	58.3738	44.7988	37.4031	28.3879	25.3565	26.0072	20.9866	21.2144	16.4814	18.3999	13.868	18.7059	15.1368	8.87281	12.9436	9.94531	10.0232	10.3871	8.73	7.77766	8.64297	10.0367	10.5898	10.3945	8.78125	10.1515	9.25098	10.1162	10.3502	7.11906	6.00328	7.43332	9.10512	10.3325	10.1878	9.04148	6.15687	6.77211	7.085	8.43574	8.34379	7.61219	7.79125	7.55922
623	492.913	220.059	139.344	96.2027	63.2586	53.9832	40.668	34.842	27.0962	23.2453	23.982	20.745	20.5214	15.5915	16.5687	15.1059	18.0642	14.0495	7.89961	12.5926	9.60156	9.21688	10.3438	9.37187	7.90734	8.85484	9.67398	10.8501	10.0977	8.65625	10.1523	8.63188	8.93129	11.1467	6.84531	6.31781	7.90828	8.23469	10.2436	8.57187	8.49469	5.13406	7.84184	7.38941	7.72902	6.16254	7.2125	8.27766	7.54016
626	452.721	196.702	125.694	86.6527	60.0136	48.8135	36.8631	31.8673	27.9713	21.9524	21.7499	20.3281	18.9772	15.5378	14.1566	16.3092	16.4466	12.1981	7.89625	11.1702	9.84766	9.39578	10.2555	9.85047	8.8568	8.61305	8.48563	10.3938	9.28188	9.40625	9.99609	8.70562	7.72703	10.6803	7.0448	6.49176	8.41297	7.71109	8.96195	7.49852	7.9707	4.79383	8.64043	6.99379	7.24937	4.45984	6.87687	9.03703	6.73625
629	416.028	177.08	113.022	75.8467	55.8994	42.9897	33.9605	28.8359	28.2469	20.5583	19.5427	19.1853	16.8311	15.9811	12.7932	16.3886	14.8497	10.5364	8.45844	9.78242	10.2617	10.2603	9.7498	10.1922	10.2322	8.73055	7.33742	9.28547	8.33504	10.2754	9.41406	8.88766	6.87426	9.32199	7.29891	6.53469	8.48484	7.77516	7.17578	7.71359	7.66969	5.41313	8.62766	6.14063	6.62051	3.84957	6.82437	9.5768	5.88656
632	384.272	160.432	101.406	66.4699	50.8275	37.6913	32.0251	26.4291	26.5876	18.6395	17.3422	17.7669	14.4954	16.2123	12.9818	14.9604	13.764	10.0516	9.26188	9.20797	10.7707	10.752	8.56168	10.3979	11.0133	9.25805	6.6382	8.14547	7.59141	10.1527	8.33984	8.50844	6.67492	8.15227	7.50422	6.53875	8.15266	7.89719	5.53531	8.40984	7.60848	6.83246	8.05266	5.89063	5.77465	4.28488	6.88969	9.08516	5.62578
635	354.905	145.526	91.2831	60.6638	45.0862	33.3922	30.482	24.91	23.7465	16.4201	15.2883	16.3872	12.3295	15.9295	13.453	12.643	13.2306	10.5075	10.2106	9.1116	11.2786	10.4075	6.97687	10.1758	10.6678	9.61563	6.22391	7.5525	7.27219	8.96984	7.57031	7.60797	7.01633	7.8082	7.63391	6.53016	7.90344	7.51563	4.59344	8.34406	7.81098	8.3802	7.36352	6.65625	4.90922	5.52875	6.78934	7.72598	5.6502
638	323.267	132.227	83.0045	57.0496	40.0937	29.9534	28.709	23.9911	20.9705	14.5672	13.9369	14.9695	10.6423	15.3339	13.049	10.6235	13.0669	10.8897	10.8627	9.01609	11.3091	9.83672	5.79375	9.41172	9.80734	9.71539	6.03727	7.48578	7.33516	7.51781	7.85938	6.59438	7.50359	7.85297	7.50219	6.64156	8.08379	6.71996	4.91793	7.38676	8.15863	9.1109	6.72496	7.63441	4.37797	6.97094	6.54766	6.78125	5.49766
641	288.269	120.66	76.7135	52.6216	37.1553	27.9964	26.4927	23.2566	18.6607	13.965	13.5559	13.4755	9.56031	14.423	12.3115	9.59602	12.8126	10.6541	10.5187	8.76332	10.5517	9.45422	5.62313	8.39922	9.3025	9.84984	6.23594	7.38328	7.31852	6.37773	8.64844	5.77047	7.70609	7.60859	7.17266	7.10953	8.29484	6.10344	6.36328	6.35938	8.31688	8.63625	6.22547	7.93469	4.51336	7.74656	6.38586	6.86094	5.34766
644	255.084	110.535	72.0463	46.9196	35.6873	27.9563	23.9393	22.3677	16.5693	14.6297	13.5824	11.8637	9.10441	12.8512	12.1806	9.25711	12.0624	10.0626	9.13188	8.19609	9.33711	9.07281	6.23578	7.47148	9.19469	9.86703	6.74312	6.73047	6.75937	5.79906	8.90234	5.30719	7.31859	6.94625	7.0725	8.00313	7.86922	5.92453	7.70313	5.89453	8.02437	7.74125	6.15828	7.58781	5.35832	7.6534	6.37359	7.05938	5.57648
647	229.667	101.626	67.3233	42.2061	34.0202	28.5682	21.2167	21.0356	14.7181	15.0812	13.1967	10.3361	9.26016	10.6836	12.2503	8.92176	10.7745	9.55156	7.6275	7.46031	8.17672	8.86234	6.83219	6.81625	8.89156	9.43359	7.25836	5.55617	5.74203	5.95031	8.60547	5.20438	6.51336	6.10148	7.4425	8.99234	6.86953	5.78141	8.00125	5.91016	7.4582	7.29961	6.63527	7.2241	6.38641	7.28938	6.35273	6.56914	6.14117
650	211.342	93.7734	60.8939	40.0315	31.2625	28.0434	18.5262	19.3571	13.5418	14.0092	12.0563	9.65637	9.61547	8.73047	11.6888	8.27727	9.24297	9.24297	6.94359	7.13562	7.30125	9.15578	6.92391	6.54094	8.06555	8.55992	7.76125	4.43609	4.86438	6.68	8.40234	5.26766	5.9652	5.41918	7.93	9.49938	5.85727	5.23102	7.78734	6.0025	7.14688	7.14359	7.05477	7.1093	6.73484	7.03078	6.16266	5.88031	6.68313
653	194.334	86.7698	53.3473	39.4649	27.6473	25.9217	16.2893	17.6549	13.0553	12.0895	10.524	10.2494	9.52344	7.72266	10.6792	7.51266	7.95926	8.96738	7.04664	7.44813	6.97	9.49094	6.63562	6.66125	7	7.38406	8.43234	3.98062	4.73223	7.43168	8.38672	5.34719	6.05098	5.31957	7.89707	9.19098	5.09125	4.37656	7.99195	5.99664	7.38281	6.82375	6.72484	6.86891	6.0777	6.63715	5.93094	5.68234	6.84219
656	175.948	80.871	46.4741	38.3834	23.9719	22.9705	15.1225	15.8793	12.6023	10.926	9.42453	11.345	9	7.53516	9.78184	6.98082	7.21	8.53125	7.31418	7.96707	7.4816	9.09262	6.29367	7.23758	6.16016	6.09195	9.03305	4.15047	5.35734	7.72266	8.04688	5.65828	6.48094	6.03656	7.12547	8.27953	4.70172	3.74125	8.54203	5.93781	7.84141	6.39719	5.97094	6.22828	5.04688	5.92578	6.01375	5.66984	6.46297
659	159.229	76.428	41.0496	35.5165	21.1425	20.1802	15.2102	14.0169	11.8138	10.7759	9.35836	11.8448	8.67258	7.6868	8.97039	6.81789	6.82109	8.02734	7.49469	8.22797	8.40234	8.04297	6.07703	8.28031	5.67781	5.04297	9.03125	4.33875	6.04406	7.57813	7.24219	6.72391	6.9807	7.2407	6.01141	7.17375	4.91844	3.67219	8.71422	5.87125	7.83242	5.98211	5.7032	5.62492	4.53039	5.25086	6.50074	5.22582	5.83348
662	147.1	72.662	37.2816	31.3134	19.4929	18.3012	15.7147	12.582	11.09	10.5741	10.13	11.5497	8.60328	8.18578	8.02824	6.92191	6.51859	7.80469	7.66656	8.16547	8.66406	7.27734	5.97859	9.14578	5.47328	4.54688	8.30859	4.28781	6.12625	7.28516	6.64453	8.54938	7.45367	8.09852	5.05406	5.99328	5.51395	4.01324	8.19453	5.98453	7.04453	5.53391	5.99855	5.70066	4.83687	5.11445	6.97129	4.56957	5.54078
665	137.624	67.6792	35.4657	27.1053	18.4119	17.5338	15.4186	11.8985	10.7775	9.88141	10.8923	11.0804	8.07828	9.17172	7.11687	7.13359	6.37453	7.96875	7.61496	8.02566	7.93359	7.42969	5.87516	8.79844	5.635	4.78906	7.28125	4.29187	5.66125	6.87109	6.90234	9.97969	7.47242	8.00883	4.4402	4.75637	5.77609	4.465	7.32637	6.60223	6.10801	5.15855	6.12703	6.3925	5.62828	5.41594	6.92266	4.45109	5.78453
668	126.779	60.1905	34.6926	23.8576	17.2391	17.141	14.0934	11.6577	10.5046	9.4523	10.8225	10.9548	6.93	10.0583	6.53953	7.20391	6.66672	8.11719	7.00117	8.00273	6.99609	7.96875	5.64961	7.24836	6.16453	5.76172	6.56641	4.45453	5.17438	6.2857	7.81195	9.71344	6.67848	7.21746	4.07406	3.87297	5.40063	4.95094	6.67324	7.60926	5.90547	5.12281	5.88562	7.02453	6.26437	5.54078	6.2625	5.10031	6.20695
671	113.541	51.335	32.9816	21.7636	16.1442	15.9652	12.6291	11.4612	9.66781	9.64484	9.72231	10.9105	6.13516	9.9625	6.35309	6.92051	7.28109	7.88672	5.96266	7.85766	6.50781	7.92578	5.41422	5.73656	6.60313	6.85547	6.55469	4.62406	5.03219	5.89891	8.59328	7.89188	5.52816	6.43543	3.79234	4.03359	4.76	5.42062	6.66172	8.22984	6.33789	5.57648	5.79918	7.17348	6.225	5.37359	5.29844	6.06391	6.56641
674	100.822	44.1835	29.7318	20.3086	15.5779	13.7241	11.8097	11.0006	8.36523	9.60355	8.14188	10.237	6.49641	8.91766	6.41016	6.50781	7.67969	7.54688	5.00672	7.11828	6.33203	7.21875	5.53328	5.07172	6.50438	7.17398	6.91195	4.91141	5.20969	6.10516	8.55109	5.90828	4.76598	6.08645	3.54773	5.38031	4.22141	5.65234	7.32031	7.81437	6.64844	6.33406	6.00391	6.94531	5.59641	5.47312	4.46289	6.84648	6.89063
677	92.4145	40.6525	26.5546	18.7551	15.6678	11.2957	11.6213	9.98238	7.51875	8.65625	7.00309	8.8541	7.50234	7.87875	6.58984	6.44547	7.63656	7.51953	4.52312	5.77766	6.19141	6.41016	6.09266	4.91297	6.01	6.52859	6.85422	5.43	5.41766	6.5775	7.46547	4.8025	4.45156	6.15969	3.40535	6.93543	3.88609	5.48438	8.03016	6.59453	6.74805	6.96711	6.02734	6.64453	5.0775	6.025	4.11094	7.32562	6.92188
680	89.3563	39.7083	25.1706	16.9752	16.4082	9.6841	11.5872	8.5602	7.76719	7.45758	6.90098	7.55363	8.10125	7.50219	6.87891	6.86859	7.39703	7.57422	4.66012	4.4802	6.14094	5.64453	6.52965	4.81738	5.52016	5.58641	6.15188	5.83328	5.39328	6.61641	5.77422	4.45313	4.23164	6.44305	3.45273	7.38695	3.91289	5.07273	8.05758	5.37648	7.15406	7.12672	5.6875	6.60938	5.21969	6.53078	4.39922	7.62766	6.26172
683	88.7288	39.0338	25.2234	15.3379	17.3366	9.2218	11.1295	7.29531	8.56016	7.02	7.54766	7.04297	8.01898	7.53445	7.19922	7.56812	7.135	7.16406	5.37109	3.89594	6.39313	4.85547	6.26563	4.87297	5.17391	5.20797	5.28496	5.72879	5.05172	6.17125	4.30922	4.22656	4.22672	6.57188	3.78406	6.47781	4.39281	4.71859	7.47328	4.70109	7.8116	6.69738	5.39867	6.95313	5.81945	6.6193	5.22492	7.82461	5.11719
686	86.1204	37.1163	24.7652	13.8746	17.32	9.57816	9.89016	6.42203	8.82016	7.23406	8.03984	7.22859	7.73187	7.52734	7.24523	8.34211	6.91656	6.21875	6.34375	4.15531	7.07516	4.51148	5.43383	5.23438	4.97656	5.82945	4.69992	5.20641	4.45172	5.91766	3.57453	3.875	4.81453	6.08703	4.47719	5.11484	5.01281	4.50531	6.83453	4.46234	7.92703	5.88359	5.63469	7.20703	6.32031	6.30289	6.15895	7.86238	4.28516
689	80.0661	33.6721	22.8664	12.4205	15.9627	10.0295	8.11234	5.88828	8.06875	7.06969	7.79063	7.41625	7.53594	7.50391	6.74922	9.06734	6.88266	5.06641	6.92969	4.97469	8.06437	5.28672	4.61172	5.74219	4.97266	7.06109	4.50973	4.73277	3.89172	6.29344	3.33156	3.5625	5.71766	4.96766	5.56496	4.31645	5.32109	4.40516	6.28871	4.27379	7.01285	5.30895	6.35008	6.82813	6.57031	5.59375	6.47367	7.67086	4.35938
692	74.2104	29.4861	20.8537	11.2916	14.6668	9.77707	6.39742	5.97125	6.63422	6.06898	6.95645	7.08645	7.26312	7.41797	5.82375	9.65281	6.87109	3.88281	6.41016	6.02922	9.08016	7.20797	4.23344	6.09375	4.93359	8.11312	4.59828	4.95203	3.80141	7.00445	2.97602	3.36719	6.1527	4.13918	7.12148	4.65055	5.0932	4.64758	5.80465	4.10551	5.48438	5.71922	6.77297	6.08594	6.91016	4.66406	5.66109	7.0225	5.27344
695	73.8278	25.7976	20.5432	11.0036	15.1833	8.35188	5.06281	7.02812	5.21406	4.86219	5.96172	6.4725	6.73094	6.66016	4.78281	10.0297	6.30078	2.55078	4.59766	7.07094	10.0306	9.60625	4.43672	6.14844	4.31641	8.82625	4.64633	6.42977	4.26563	7.59766	2.16406	3.19531	5.80469	4.81219	9.295	6.32406	4.27281	5.54594	5.66797	4.31641	4.07031	7.41594	5.9825	5.74609	7.72266	4.05469	3.9725	5.465	6.59375
698	79.36	23	22	11.48	17.52	6	4	8.84	4.16	4	5	6	6	5	3.78	10.22	5	1	2	8	11	11.94	5.06	6	3	9.54	4.46	9	5	8	1	3	5	7	12	9	3	7	6	5	3	10	4	6	9	4	2	3	8
[truncated: 10 more columns]

## Sheet: Fig.2c
Changes in luminescence spectra of a CNC thin film with lignosulfonate added at given mass fractions, fLig (λex = 365 nm, 25 °C)
Wavelength (nm)	PL intensity (105)
	fLig (wt %)=0	fLig (wt %)=0.25	fLig (wt %)=0.50	fLig (wt %)=1.00	fLig (wt %)=2.00
385	16486.9	218218	104771	51349.8	35545.6
390	17955.3	248845	125789	63527.3	41785.6
395	19334.9	277953	145835	75084.4	47725.9
400	20625.8	305540	164909	86021.2	53366.7
405	21827.9	331608	183011	96337.6	58707.9
410	22941.2	356156	200141	106034	63749.5
415	23965.8	379184	216299	115109	68491.5
420	24901.6	400692	231486	123565	72934
425	25748.6	420680	245700	131400	77076.9
430	26506.9	439149	258943	138615	80920.2
435	27176.4	456098	271214	145209	84463.9
440	27757.1	471526	282513	151183	87708.1
445	28249.1	485436	292840	156536	90652.6
450	28652.3	497825	302195	161270	93297.6
455	28966.7	508694	310579	165383	95643.1
460	29192.4	518044	317990	168875	97688.9
465	29329.3	525874	324430	171747	99435.2
470	29377.4	532184	329897	173999	100882
475	29336.8	536974	334393	175631	102029
480	29207.4	540244	337917	176642	102876
485	28989.2	541995	340469	177033	103424
490	28126.4	536601	339542	175133	102915
495	27160.6	529509	337768	172519	101947
500	26170.9	520994	335113	169178	100711
505	25179	511704	331450	165341	99245.5
510	24128.7	501395	326861	161055	97624.4
515	23104.8	490489	321711	156345	95837.4
520	22091.9	479178	316181	151236	93794.6
525	21063.1	467363	310156	145876	91600.2
530	20083.1	455001	303380	140309	89367.5
535	19186.6	442221	296142	134587	87068.8
540	18238.2	429604	288811	128836	84698.9
545	17429	416881	281219	123123	82240.7
550	16579.4	404322	273517	117465	79767.6
555	15803	392464	265803	112197	77297.3
560	15021.9	380579	258094	107091	74761.9
565	14307.4	369116	250383	102327	72434.1
570	13663	357862	242439	97794.9	69933.6
575	12971.3	346325	234701	93349.5	67411.9
580	12322.3	334604	226656	89131.9	64868.1
585	11722.8	322767	218346	85005.8	62394.9
590	11153.2	310550	210034	80878.1	59821.6
595	10578	298407	201442	77043.5	57243.5
600	10025.4	285991	192720	73524.5	54591.8
605	9437.1	273662	184049	70007.4	52031.2
610	8877.12	261202	175455	66783.7	49545.1
615	8292.07	248786	166953	63680.4	47240.5
620	7753.19	236560	158478	60705.4	44910.3
625	7249.49	224452	150071	57794.1	42630.1
630	6785.33	212353	142058	55167.5	40301.8
635	6325.96	200487	134157	52564.5	37964.1
640	5932.1	188784	126703	50099	35880.4
645	5531.36	177452	119220	47485.1	33915.5
650	5153.92	166441	112089	45166.8	32016.4
655	4854.03	155717	105227	43072.9	30133
660	4523.18	145549	98681.7	40918.7	28346.9
665	4244.22	135701	92429.7	38771	26560.1
670	3923.84	126651	86373.7	36749.3	24947.5
675	3625.04	117910	80631.4	34816.7	23504.4
680	3358.87	109243	75190.2	33013.9	22148.7
685	3073.06	101371	70015.7	31184.4	20607.5
690	2871.43	93655.3	65282	29421.4	19372.9
695	2584.67	86376.6	60875.9	27734.8	17977.4
700	2385.26	79767.9	56386.5	26102	16726.4
705	2190.96	73306	52161.7	24523.3	15528.1
710	2013.43	67215.7	48171.9	23017.4	14392
715	1852.67	61496.9	44416.9	21584.2	13317.9
720	1708.68	56149.6	40897	20223.7	12305.9
725	1581.46	51173.8	37611.9	18936	11356
730	1471.01	46569.6	34561.8	17721	10468.2
735	1377.33	42336.8	31746.6	16578.7	9642.41
740	1300.41	38475.6	29166.4	15509.2	8878.72
745	1240.27	34985.9	26821.1	14512.4	8177.11
750	1196.89	31867.7	24710.7	13588.3	7537.58
755	1170.29	29121	22835.3	12737	6960.13
760	1160.45	26745.8	21194.8	11958.3	6444.76
765	1167.39	24742.2	19789.2	11252.4	5991.46
770	1191.09	23110	18618.6	10619.3	5600.24
775	1231.56	21849.4	17682.9	10058.8	5271.1
780	1288.8	20960.3	16982.1	9571.14	5004.03
785	1362.81	20442.7	16516.3	9156.17	4799.04
790	1453.59	20296.6	16285.4	8813.93	4656.13
795	1561.14	20522	16289.5	8544.42	4575.3
800	1685.46	21118.9	16528.5	8347.64	4556.55

## Sheet: Fig.2c inset
Insets in (c) correspond to the changes in photoluminescence at 480 nm
Lig content (%)	Intensity (105)
0	27045.8
0.25	541952
0.5	339338
1	176842
2	104397

## Sheet: Fig.2d
Changes in phosphorescence spectra of a CNC thin film with lignosulfonate added at given mass fractions, fLig (λex = 365 nm, 25 °C)
Wavelength (nm)	RTP intensity (105)
	fLig (wt %)=0	fLig (wt %)=0.25	fLig (wt %)=0.50	fLig (wt %)=1.00	fLig (wt %)=2.00
330	-106.879	-4433.77	-3117.14	-998.752	-1009.48
335	-92.3636	-3855.46	-2746.19	-936.708	-902.171
340	-78.0219	-3276.79	-2372.85	-865.516	-792.298
345	-63.8541	-2697.78	-1997.12	-785.175	-679.865
350	-49.8603	-2118.41	-1619.01	-695.687	-564.871
355	-36.0406	-1538.68	-1238.51	-597.05	-447.317
360	-22.3949	-958.602	-855.621	-489.266	-327.202
365	-8.92315	-378.171	-470.348	-372.333	-204.527
370	4.37453	202.615	-82.6892	-246.252	-79.2917
375	17.4982	783.754	307.356	-111.023	48.5043
380	30.4478	1365.25	699.788	33.3541	178.861
385	43.2235	1947.09	1094.61	186.879	311.778
390	55.8251	2529.29	1491.81	349.553	447.255
395	68.2527	3111.84	1891.4	521.374	585.293
400	80.5062	3694.75	2293.38	702.344	725.891
405	92.5858	4278.01	2697.74	892.462	869.05
410	104.491	4861.63	3104.49	1091.73	1014.77
415	116.223	5445.59	3513.63	1300.14	1163.05
420	127.78	6029.91	3925.15	1517.7	1313.89
425	139.164	6614.59	4339.06	1744.41	1467.29
430	150.373	7199.62	4755.36	1980.27	1623.25
435	161.409	7785	5174.04	2225.28	1781.77
440	172.27	8370.73	5595.11	2479.43	1942.85
445	182.958	8956.82	6018.56	2742.74	2106.5
450	193.471	9543.26	6444.4	3015.19	2272.7
455	203.81	10130.1	6872.63	3296.79	2441.46
460	225.148	11110.4	7590.36	3740.68	2730.85
465	239.148	12146.6	8296.18	4205.24	3013.92
470	253.534	13096.8	9034.14	4640.5	3292.68
475	265.639	14040.3	9779.95	5116.59	3574.44
480	282.397	14973.8	10474.9	5587.49	3841.24
485	296.074	15837.8	11167.4	6059.2	4098.78
490	311.417	16652.7	11791.6	6530.37	4356.89
495	324.881	17473.5	12368.1	6945.46	4592.84
500	341.886	18168.9	12915.6	7404.62	4798.97
505	356.298	18788	13381.5	7770.39	5015.16
510	368.117	19278.1	13818.6	8169.37	5216.23
515	368.353	19691.9	14168.7	8534.92	5368.67
520	376.86	20029.4	14498.4	8873.08	5533.1
525	383.26	20332.1	14695.2	9166.93	5641.43
530	381.361	20508.7	14869.7	9399.96	5757.88
535	380.171	20588.1	14979.8	9624.31	5854.23
540	376.64	20546.7	15002.4	9841.68	5911.39
545	374.425	20399.5	14942.9	9931.78	5940.49
550	369.946	20179.2	14828.5	10047	5962.97
555	359.396	19849.7	14687.5	10123.7	5934.81
560	352.885	19484	14453.5	10117.7	5889.56
565	343.616	19005.9	14118.8	10084.6	5802.84
570	332.128	18449.7	13718	9989.64	5696.7
575	320.631	17839.6	13209.7	9829.54	5567.25
580	306.344	17174.6	12674	9646.95	5408.71
585	288.975	16453.4	12102.6	9377.71	5233.06
590	265.871	15693.5	11523.6	9091.91	5026.26
595	248.681	15018.5	10933.6	8784.81	4835.99
600	233.827	14215.2	10291.7	8474.39	4640.68
605	218.562	13471.4	9691.81	8164.24	4412.67
610	203.123	12715.9	9029.93	7819.83	4212.09
615	187.257	11949.9	8375.17	7439.2	4002.31
620	166.868	11188.3	7708.11	7043.14	3808.13
625	153.829	10491.4	7154.35	6673.6	3560.09
630	142.937	9826.03	6619.49	6326.27	3349.43
635	130.603	9134.42	6094.42	6009.46	3171.67
640	117.52	8495.05	5626.67	5663.18	2975.9
645	107.388	7974.2	5169.78	5349.09	2817.04
650	91.4474	7458.16	4737.94	5008.35	2663.9
655	83.463	6886.01	4245.82	4714.9	2533.2
660	53.7006	6433.9	3920.64	4350.51	2415.01
665	51.1698	6007.86	3519.62	4083.11	2315.26
670	55.8985	5551.93	3176.94	3795.94	2129.79
675	50.1649	5191.87	2935.86	3469.48	2003.04
680	45.3946	4803.09	2659.01	3260.6	1887.75
685	41.2771	4434.45	2400.48	3061.26	1776.5
690	37.8124	4085.94	2160.28	2871.44	1669.28
695	35.0006	3757.56	1938.4	2691.15	1566.09
700	32.8416	3449.32	1734.84	2520.39	1466.93
705	31.3355	3161.21	1549.61	2359.15	1371.82
710	30.4822	2893.23	1382.71	2207.44	1280.73
715	30.2818	2645.39	1234.13	2065.25	1193.68
720	30.7342	2417.68	1103.87	1932.6	1110.66
725	31.8395	2210.1	991.938	1809.47	1031.68
730	33.5977	2022.65	898.329	1695.86	956.725
735	36.0086	1855.34	823.045	1591.79	885.808
740	39.0725	1708.16	766.086	1497.24	818.926
745	42.7891	1581.12	727.451	1412.21	756.077
750	47.1587	1474.2	707.14	1336.72	697.262
755	52.181	1387.42	705.153	1270.75	642.481
760	57.8563	1320.78	721.491	1214.31	591.734
765	64.1843	1274.26	756.153	1167.39	545.021
770	71.1652	1247.88	809.14	1130	502.341
775	78.799	1241.63	880.451	1102.14	463.696
780	87.0856	1255.52	970.086	1083.8	429.084
785	96.0251	1289.54	1078.05	1074.99	398.506
790	105.617	1343.69	1204.33	1075.71	371.963
795	115.863	1417.97	1348.94	1085.96	349.453
800	126.761	1512.39	1511.87	1105.73	330.976

## Sheet: Fig.2d inset
Insets in correspond to the changes (d) phosphorescence at 535 nm.
Lig content (%)	Intensity (105)
0	357.39
0.25	20462.9
0.5	14952.2
1	9998.3
2	6042.16

## Sheet: Fig.2e
Luminescence decay curves of LigÌCNC at different fLig
Time (ms)	Counts
	fLig (wt %)=0	fLig (wt %)=0.25	fLig (wt %)=0.50	fLig (wt %)=1.00	fLig (wt %)=2.00
0.5	0	10867	10293	10483	10169
1	10216	652	772	889	361
1.5	42	435	528	636	229
2	20	352	444	512	181
2.5	14	315	360	410	171
3	18	326	334	344	140
3.5	6	224	237	296	118
4	8	233	233	278	97
4.5	4	218	252	219	78
5	4	192	190	231	90
5.5	6	199	195	194	91
6	10	160	152	189	80
6.5	4	160	144	183	83
7	4	148	145	160	68
7.5	2	150	137	166	65
8	7	158	133	143	56
8.5	5	126	96	144	46
9	10	105	114	110	52
9.5	10	114	124	101	46
10	1	100	117	112	47
10.5	6	108	82	99	44
11	5	94	96	96	39
11.5	3	96	93	83	47
12	2	108	81	100	37
12.5	7	91	93	93	33
13	3	87	80	77	22
13.5	2	101	86	63	25
14	2	89	72	68	27
14.5	4	69	84	62	37
15	2	76	63	76	32
15.5	1	94	58	71	20
16	5	75	61	58	21
16.5	5	73	74	63	24
17	3	70	57	56	18
17.5	4	75	60	49	17
18	2	73	47	40	17
18.5	0	74	68	61	16
19	3	77	53	47	18
19.5	4	83	60	39	15
20	0	60	48	57	28
20.5	2	63	43	37	18
21	0	57	60	51	13
21.5	0	65	61	54	24
22	4	61	36	49	16
22.5	2	30	37	36	13
23	6	72	40	43	14
23.5	2	52	44	32	14
24	2	47	42	39	22
24.5	1	56	37	40	15
25	1	49	33	44	11
25.5	2	52	37	29	12
26	2	41	41	35	14
26.5	2	47	34	27	17
27	2	46	31	35	14
27.5	1	27	29	36	11
28	0	40	34	41	13
28.5	1	37	38	24	13
29	0	47	23	20	11
29.5	2	31	29	33	8
30	1	44	41	29	12
30.5	2	41	39	32	17
31	3	53	29	23	10
31.5	0	43	31	24	10
32	1	41	18	21	11
32.5	3	35	30	32	7
33	3	32	24	22	5
33.5	0	57	39	23	5
34	2	36	20	20	12
34.5	1	35	31	14	10
35	4	28	21	11	20
35.5	1	33	29	15	5
36	1	45	27	19	8
36.5	2	33	23	17	10
37	1	30	17	24	10
37.5	4	44	23	16	9
38	0	32	21	16	7
38.5	0	29	19	19	3
39	1	28	17	17	11
39.5	0	24	22	7	5
40	0	43	27	14	8
40.5	1	39	21	14	7
41	0	30	22	26	7
41.5	0	30	17	11	6
42	1	29	20	14	12
42.5	0	40	14	12	3
43	1	25	18	22	8
43.5	1	31	23	14	5
44	1	31	26	14	6
44.5	0	24	15	15	4
45	2	29	12	12	7
45.5	1	32	18	15	10
46	1	35	13	14	6
46.5	1	28	19	11	10
47	2	15	19	10	3
47.5	1	25	11	12	3
48	0	25	16	12	1
48.5	1	30	17	10	2
49	1	18	17	14	2
49.5	2	27	19	19	5
50	4	20	18	13	7
50.5	0	30	15	11	10
51	1	23	13	5	7
51.5	2	23	14	9	4
52	0	29	17	14	6
52.5	0	14	15	11	4
53	0	24	10	8	1
53.5	1	22	19	6	6
54	1	22	11	13	5
54.5	0	17	14	7	0
55	0	25	21	9	7
55.5	1	29	13	11	1
56	0	30	17	12	4
56.5	0	21	6	3	3
57	0	22	22	7	7
57.5	1	15	12	13	4
58	0	18	9	10	4
58.5	1	23	12	8	1
59	1	27	17	11	7
59.5	2	21	13	7	5
60	2	24	13	9	7
60.5	1	35	19	5	7
61	0	31	7	4	4
61.5	1	29	9	3	3
62	2	12	13	10	3
62.5	0	11	14	7	3
63	1	10	13	5	7
63.5	1	15	11	10	3
64	1	16	18	5	2
64.5	1	13	9	8	6
65	0	19	10	5	5
65.5	2	25	6	9	0
66	1	19	5	8	3
66.5	0	14	13	5	3
67	1	21	7	8	2
67.5	3	18	6	5	2
68	0	15	8	4	3
68.5	2	16	10	9	4
69	0	17	13	7	4
69.5	0	22	13	4	8
70	3	22	13	4	4
70.5	0	9	7	4	2
71	1	26	18	4	6
71.5	1	11	9	5	4
72	0	9	13	5	5
72.5	2	13	8	8	5
73	0	29	9	7	5
73.5	1	13	7	9	0
74	1	14	10	3	3
74.5	1	19	10	7	4
75	0	11	8	4	4
75.5	0	16	7	9	8
76	0	15	9	5	3
76.5	2	14	10	8	6
77	0	9	6	7	4
77.5	2	17	11	10	7
78	1	15	11	5	0
78.5	3	13	10	3	0
79	0	11	4	8	4
79.5	0	22	9	10	6
80	2	18	6	9	1
80.5	2	11	10	3	3
81	2	18	5	4	1
81.5	0	28	9	7	1
82	0	18	6	5	4
82.5	0	9	7	1	2
83	0	10	13	3	3
83.5	0	15	9	1	2
84	2	15	12	2	0
84.5	2	12	6	5	4
85	0	21	5	5	2
85.5	0	13	10	3	2
86	0	11	10	6	0
86.5	2	11	6	5	3
87	1	9	9	3	2
87.5	0	12	9	3	0
88	0	15	7	3	2
88.5	1	8	9	1	2
89	0	17	2	2	3
89.5	0	11	6	3	5
90	1	12	8	5	5
90.5	2	8	8	5	4
91	1	21	6	1	1
91.5	1	15	7	3	4
92	1	12	7	7	2
92.5	1	18	0	4	0
93	0	15	5	2	2
93.5	0	9	9	3	2
94	0	15	4	2	2
94.5	0	11	2	6	1
95	0	9	3	3	3
95.5	1	17	6	5	3
96	0	12	8	5	1
96.5	0	11	7	5	6
97	0	5	8	2	3
97.5	0	12	2	3	1
98	0	9	7	5	3
98.5	1	17	6	0	7
99	0	13	6	2	2
99.5	2	7	8	4	1
100	1	14	4	0	3
100.5	1	12	4	2	4
101	0	11	8	4	2
101.5	2	12	7	1	2
102	0	9	4	2	1
102.5	0	12	8	5	2
103	0	10	6	5	2
103.5	0	7	6	2	2
104	0	7	7	8	2
104.5	0	6	4	6	3
105	0	8	5	0	4
105.5	0	5	2	3	4
106	4	9	5	0	4
106.5	1	10	6	2	4
107	0	6	9	5	1
107.5	0	9	6	3	0
108	2	16	8	5	1
108.5	0	8	3	3	2
109	0	9	5	0	2
109.5	0	7	2	5	0
110	0	13	3	2	2
110.5	0	13	7	6	1
111	0	12	2	2	3
111.5	2	3	6	6	1
112	0	3	5	3	2
112.5	1	8	3	6	0
113	2	14	6	2	1
113.5	0	9	9	6	4
114	0	16	5	6	2
114.5	0	10	7	9	3
115	1	11	5	3	2
115.5	0	7	3	3	0
116	0	11	1	1	2
116.5	0	8	6	4	0
117	1	8	6	4	1
117.5	1	12	5	2	2
118	0	13	7	1	1
118.5	1	7	1	2	1
119	2	5	7	1	4
119.5	2	13	7	2	2
120	0	5	6	3	2
120.5	0	8	4	2	3
121	0	13	7	3	0
121.5	1	10	2	0	0
122	1	6	6	0	2
122.5	0	5	1	3	3
123	1	7	5	2	1
123.5	1	4	5	3	5
124	1	10	6	1	6
124.5	0	3	8	2	0
125	0	10	6	1	2
125.5	1	9	6	3	2
126	1	8	5	4	1
126.5	0	8	1	1	0
127	0	13	3	3	3
127.5	0	12	2	2	0
128	0	2	1	3	0
128.5	1	5	1	1	2
129	0	6	8	1	3
129.5	0	7	3	1	1
130	1	10	0	0	2
130.5	0	9	3	4	0
131	0	13	4	1	0
131.5	0	7	4	1	1
132	0	5	7	1	0
132.5	0	6	4	4	0
133	1	3	5	2	2
133.5	1	3	1	1	0
134	0	8	3	1	0
134.5	0	3	4	0	1
135	0	8	2	4	0
135.5	1	5	3	4	1
136	1	11	6	1	2
136.5	1	6	3	0	2
137	0	8	3	1	0
137.5	1	1	6	3	2
138	0	4	7	1	2
138.5	0	4	2	2	2
139	0	8	3	1	3
139.5	0	5	3	4	0
140	1	6	2	3	1
140.5	0	4	9	0	2
141	0	6	2	2	2
141.5	0	6	3	2	1
142	0	1	2	3	4
142.5	0	5	1	2	2
143	0	10	3	3	2
143.5	0	4	4	3	2
144	0	8	4	5	3
144.5	1	6	3	3	2
145	0	5	7	0	0
145.5	0	7	4	3	0
146	0	6	3	4	2
146.5	1	7	6	2	2
147	0	5	2	5	1
147.5	1	7	5	0	4
148	0	5	4	2	1
148.5	0	8	5	2	1
149	0	2	1	5	1
149.5	0	6	4	1	3
150	0	6	8	4	1
150.5	1	5	0	3	4
151	0	4	6	3	2
151.5	2	3	3	2	1
152	0	7	4	3	1
152.5	1	5	1	1	1
153	0	8	3	4	1
153.5	1	4	0	1	1
154	1	7	1	7	2
154.5	0	3	1	2	2
155	0	6	6	2	1
155.5	0	6	3	1	1
156	0	12	6	1	2
156.5	0	6	5	0	4
157	0	7	3	1	0
157.5	0	2	7	1	1
158	0	5	2	2	0
158.5	0	6	3	3	1
159	0	4	4	0	2
159.5	0	2	6	6	1
160	0	1	2	3	0
160.5	1	8	7	3	0
161	1	5	4	4	1
161.5	0	7	2	1	0
162	0	7	4	1	0
162.5	0	5	2	3	2
163	0	6	7	1	0
163.5	0	4	3	2	1
164	0	5	4	1	3
164.5	0	6	2	3	0
165	0	2	3	0	2
165.5	0	4	0	1	1
166	0	2	0	0	5
166.5	0	8	2	0	0
167	1	1	2	1	2
167.5	0	3	1	0	1
168	0	2	1	3	0
168.5	0	6	2	1	1
169	0	5	5	2	0
169.5	0	3	3	2	0
170	0	1	2	2	1
170.5	0	2	1	1	0
171	0	15	7	1	1
171.5	1	7	5	0	1
172	1	4	0	6	2
172.5	0	4	2	1	1
173	0	5	2	4	3
173.5	0	6	1	2	0
174	0	5	1	1	1
174.5	1	4	3	2	0
175	0	3	3	2	2
175.5	1	4	3	1	2
176	1	7	6	1	2
176.5	0	4	0	0	1
177	1	6	2	0	1
177.5	0	2	3	0	0
178	0	4	6	3	1
178.5	1	8	2	2	1
179	0	3	2	1	0
179.5	0	3	3	3	1
180	2	12	3	0	5
180.5	0	7	2	4	0
181	0	3	1	0	1
181.5	0	1	4	0	4
182	1	8	4	2	1
182.5	0	0	6	0	0
183	1	7	2	4	0
183.5	0	6	3	3	2
184	0	5	2	3	1
184.5	2	5	1	0	1
185	0	6	2	2	1
185.5	1	4	1	1	0
186	0	6	1	1	2
186.5	0	5	0	1	1
187	0	4	2	4	1
187.5	0	2	2	2	0
188	0	1	0	1	0
188.5	0	4	2	0	2
189	0	3	5	1	3
189.5	0	7	2	1	1
190	0	1	2	0	0
190.5	0	4	1	0	1
191	2	1	5	1	0
191.5	0	6	0	0	2
192	0	6	3	4	2
192.5	0	6	1	1	0
193	0	3	3	2	0
193.5	0	4	2	2	0
194	0	6	3	4	0
194.5	0	4	1	1	2
195	0	11	4	2	2
195.5	0	1	3	3	3
196	0	2	4	1	0
196.5	0	3	1	0	2
197	0	2	5	0	0
197.5	0	3	4	0	2
198	0	3	2	3	1
198.5	0	3	2	1	1
199	1	8	0	2	2
199.5	0	3	2	2	4
200	0	3	4	0	2
200.5	0	2	2	0	2
201	0	2	3	2	0
201.5	0	2	4	2	2
202	0	4	3	1	1
202.5	0	8	1	1	1
203	1	4	2	0	1
203.5	0	3	3	0	3
204	0	2	6	0	0
204.5	2	6	5	0	1
205	1	1	5	3	2
205.5	1	3	4	3	1
206	1	3	2	2	1
206.5	0	4	2	1	0
207	0	1	2	2	4
207.5	0	3	2	1	1
208	1	4	4	1	0
208.5	0	4	4	1	0
209	0	2	0	0	5
209.5	0	1	3	4	3
210	0	1	3	1	1
210.5	0	4	3	4	0
211	0	3	1	2	0
211.5	0	3	1	1	4
212	1	6	1	1	1
212.5	0	2	4	1	2
213	0	4	2	3	0
213.5	0	6	5	1	1
214	0	2	1	1	0
214.5	0	2	5	1	1
215	0	7	3	3	1
215.5	0	2	3	0	1
216	0	2	2	4	1
216.5	0	7	6	0	0
217	0	2	2	2	1
217.5	0	3	2	1	1
218	0	1	1	1	1
218.5	0	1	0	0	1
219	0	3	1	0	0
219.5	0	0	2	1	1
220	0	5	2	1	1
220.5	0	0	2	4	1
221	0	2	2	1	0
221.5	0	3	0	1	0
222	1	4	1	0	1
222.5	0	3	1	2	4
223	0	2	1	1	1
223.5	0	5	2	1	3
224	0	2	1	2	2
224.5	0	3	2	1	0
225	2	4	0	0	2
225.5	0	3	1	1	0
226	0	4	5	2	0
226.5	0	6	2	3	2
227	0	7	1	2	0
227.5	0	2	1	1	0
228	0	4	1	0	1
228.5	0	3	6	2	0
229	0	4	2	0	0
229.5	0	3	2	1	1
230	0	5	1	3	0
230.5	2	3	2	2	1
231	0	6	2	1	0
231.5	0	4	2	1	2
232	0	10	2	0	0
232.5	0	5	1	2	2
233	0	4	2	0	1
233.5	0	4	1	0	0
234	1	0	2	3	0
234.5	2	1	0	0	1
235	1	3	2	1	4
235.5	0	0	3	2	0
236	0	1	3	0	1
236.5	0	2	1	2	1
237	0	0	1	1	1
237.5	2	6	2	1	2
238	0	3	3	0	1
238.5	0	5	0	2	1
239	0	1	1	1	2
239.5	0	1	1	2	2
240	0	2	6	0	0
240.5	0	6	2	2	1
241	1	1	1	0	1
241.5	0	2	0	2	0
242	0	0	2	1	0
242.5	1	3	3	2	1
243	0	8	1	0	0
243.5	0	5	0	0	1
244	0	3	2	0	0
244.5	0	2	1	0	1
245	1	6	0	0	2
245.5	0	3	4	3	2
246	1	4	3	1	1
246.5	0	4	2	1	1
247	0	3	1	1	1
247.5	0	1	3	1	0
248	0	0	4	1	0
248.5	0	2	2	0	0
249	1	1	1	0	0
249.5	0	7	3	1	2
250	2	2	3	1	0
250.5	0	2	1	0	1
251	0	3	2	4	2
251.5	0	3	1	1	0
252	0	2	4	3	0
252.5	0	5	0	1	0
253	0	5	2	3	1
253.5	0	1	0	1	0
254	0	2	1	2	1
254.5	1	2	2	2	0
255	0	3	3	0	0
255.5	0	3	4	0	0
256	0	7	0	2	6
256.5	2	3	1	1	2
257	0	6	3	1	1
257.5	0	4	1	0	0
258	0	4	0	1	2
258.5	0	1	1	0	0
259	0	2	1	0	3
259.5	0	5	2	0	0
260	1	2	2	0	0
260.5	0	1	0	0	1
261	0	1	1	3	2
261.5	0	4	3	0	0
262	0	8	3	3	1
262.5	0	2	1	2	0
263	0	4	0	0	0
263.5	1	3	0	3	0
264	0	2	3	1	0
264.5	0	3	3	0	0
265	2	1	2	1	1
265.5	0	0	1	0	2
266	0	1	2	1	0
266.5	0	1	2	1	0
267	1	3	0	1	0
267.5	0	4	1	2	0
268	0	1	5	1	0
268.5	0	4	0	2	0
269	1	1	2	1	0
269.5	0	0	1	0	1
270	0	4	1	0	2
270.5	1	2	4	1	0
271	0	3	3	2	0
271.5	0	0	2	0	1
272	0	3	2	2	0
272.5	0	2	1	1	2
273	1	2	2	1	0
273.5	1	4	2	0	0
274	0	1	4	1	1
274.5	0	6	1	2	0
275	0	5	1	0	1
275.5	0	1	4	0	1
276	0	1	2	0	1
276.5	0	2	1	1	3
277	0	1	2	1	2
277.5	0	1	5	2	0
278	0	1	2	0	0
278.5	1	0	0	0	1
279	0	0	4	1	0
279.5	0	1	0	1	1
280	0	4	0	0	1
280.5	0	3	3	1	0
281	0	3	0	0	0
281.5	0	5	2	3	1
282	0	6	2	1	2
282.5	1	3	0	1	0
283	0	2	2	1	1
283.5	0	1	6	1	1
284	0	0	0	1	1
284.5	0	0	0	1	0
285	0	1	1	1	0
285.5	0	3	1	1	0
286	0	5	2	2	1
286.5	2	1	1	1	0
287	0	1	1	1	0
287.5	0	2	0	1	4
288	0	6	1	1	0
288.5	0	1	1	0	1
289	1	3	2	1	1
289.5	0	2	1	1	1
290	0	0	2	1	0
290.5	0	2	2	0	1
291	0	1	4	0	1
291.5	0	3	1	1	1
292	0	0	0	1	1
292.5	0	1	1	1	0
293	0	1	1	2	0
293.5	0	3	1	2	0
294	0	0	1	1	0
294.5	0	1	0	0	2
295	1	2	1	0	1
295.5	1	2	2	0	0
296	0	5	1	2	0
296.5	0	2	1	0	1
297	0	6	2	0	2
297.5	1	1	0	0	0
298	0	4	2	0	0
298.5	0	0	0	2	0
299	1	1	0	0	1
299.5	0	7	1	1	2
300	0	3	1	0	0
300.5	0	3	1	0	0
301	0	2	1	2	0
301.5	0	4	1	2	1
302	0	0	1	1	0
302.5	0	1	3	0	0
303	0	5	0	0	0
303.5	0	1	1	0	1
304	0	2	5	0	0
304.5	0	3	1	1	0
305	0	2	3	0	1
305.5	1	0	1	0	2
306	0	3	1	1	0
306.5	0	1	2	0	0
307	0	1	0	4	0
307.5	0	6	0	0	0
308	0	2	2	2	1
308.5	0	3	3	0	0
309	0	1	3	0	1
309.5	0	1	0	4	0
310	3	1	1	0	0
310.5	0	1	1	0	0
311	0	4	1	0	0
311.5	0	0	2	3	0
312	0	3	1	2	0
312.5	0	2	1	1	1
313	0	0	2	0	1
313.5	0	0	0	2	0
314	0	2	1	0	0
314.5	0	2	1	1	0
315	0	3	1	0	0
315.5	0	0	0	1	0
316	0	0	0	1	0
316.5	0	3	1	0	2
317	1	2	0	0	1
317.5	1	4	2	0	1
318	0	1	0	0	0
318.5	0	3	3	0	2
319	0	1	2	2	1
319.5	0	0	2	3	0
320	1	1	1	1	0
320.5	0	1	0	1	0
321	1	3	1	1	0
321.5	0	3	2	2	1
322	0	3	1	1	0
322.5	1	1	1	0	0
323	1	2	1	0	0
323.5	0	2	1	4	1
324	0	1	0	0	0
324.5	0	0	0	3	0
325	0	0	1	1	0
325.5	1	0	0	0	0
326	0	1	2	0	1
326.5	0	3	1	0	0
327	0	1	3	2	0
327.5	0	1	1	0	0
328	0	3	0	0	3
328.5	0	0	0	1	1
329	0	1	2	0	0
329.5	0	3	2	0	0
330	0	2	1	0	0
330.5	1	1	2	0	1
331	0	2	1	3	0
331.5	0	0	0	0	1
332	1	1	1	0	2
332.5	0	2	1	0	0
333	0	1	2	0	0
333.5	0	2	0	0	0
334	0	7	3	1	1
334.5	0	0	0	0	0
335	1	2	1	1	0
335.5	0	8	2	0	0
336	0	0	2	3	0
336.5	0	2	0	1	1
337	0	0	0	2	0
337.5	0	0	1	1	0
338	0	1	2	2	0
338.5	0	0	1	0	1
339	2	1	0	0	0
339.5	0	0	1	0	0
340	0	1	2	0	0
340.5	0	0	1	0	1
341	0	2	1	1	0
341.5	1	4	1	0	1
342	2	0	0	1	0
342.5	0	0	3	0	0
343	0	1	2	1	1
343.5	0	0	0	1	0
344	0	1	0	3	0
344.5	1	2	1	4	0
345	0	1	0	1	1
345.5	0	5	0	0	1
346	0	2	4	1	0
346.5	0	3	0	0	1
347	0	3	1	2	0
347.5	0	3	0	0	0
348	0	1	2	1	0
348.5	0	3	1	0	0
349	0	2	0	0	0
349.5	0	1	1	0	0
350	0	0	1	0	1
350.5	1	1	1	0	2
351	1	2	0	0	1
351.5	0	1	2	1	0
352	1	3	4	2	4
352.5	0	0	2	0	0
353	0	3	2	0	1
353.5	0	0	0	1	1
354	0	0	2	3	1
354.5	0	3	1	0	0
355	0	3	0	1	2
355.5	0	0	4	0	0
356	0	0	0	0	0
356.5	0	1	0	0	0
357	1	1	1	1	1
357.5	1	6	0	1	0
358	1	1	3	0	0
358.5	1	1	1	1	2
359	0	2	1	1	1
359.5	0	4	0	1	0
360	0	3	1	0	0
360.5	0	0	1	1	0
361	1	1	0	1	1
361.5	0	2	1	0	0
362	0	0	1	0	1
362.5	0	0	1	0	2
363	0	2	2	0	0
363.5	0	5	0	0	0
364	0	1	2	0	0
364.5	0	0	2	2	2
365	0	0	1	2	3
365.5	0	1	1	2	2
366	0	0	5	2	0
366.5	0	1	1	2	2
367	1	1	0	3	0
367.5	0	2	0	1	0
368	0	2	0	0	1
368.5	0	1	1	1	0
369	0	1	0	0	0
369.5	0	2	1	2	0
370	0	1	0	0	0
370.5	0	3	4	4	1
371	0	1	0	0	0
371.5	0	0	0	0	0
372	0	1	1	0	0
372.5	3	0	0	0	0
373	0	0	1	0	0
373.5	0	1	0	0	0
374	1	2	1	0	1
374.5	1	2	0	1	0
375	1	3	2	0	0
375.5	0	2	4	1	1
376	1	1	0	0	1
376.5	0	0	0	0	0
377	0	0	1	0	2
377.5	0	2	0	0	1
378	0	0	3	0	1
378.5	1	3	0	1	1
379	0	4	2	0	1
379.5	0	1	1	0	0
380	0	1	4	0	1
380.5	0	1	0	1	0
381	0	0	0	1	2
381.5	0	6	1	1	1
382	0	2	1	0	0
382.5	0	0	3	0	1
383	0	2	1	0	0
383.5	0	0	1	0	0
384	0	0	2	0	0
384.5	0	1	0	1	0
385	2	0	1	0	1
385.5	0	2	1	1	1
386	0	2	1	1	0
386.5	0	2	4	1	0
387	0	0	0	2	0
387.5	0	3	1	1	0
388	0	3	1	0	0
388.5	0	5	0	0	0
389	0	0	1	0	0
389.5	0	2	1	0	0
390	0	4	0	1	2
390.5	1	0	0	0	1
391	0	1	1	1	0
391.5	0	0	3	1	0
392	0	1	0	1	1
392.5	0	0	0	0	0
393	0	0	1	1	2
393.5	0	0	0	0	1
394	0	0	1	2	1
394.5	1	3	4	2	1
395	0	1	1	1	0
395.5	0	1	1	0	0
396	1	0	1	0	0
396.5	0	1	1	0	0
397	1	1	1	1	0
397.5	0	4	0	1	0
398	0	1	2	0	0
398.5	0	0	0	0	0
399	0	2	0	0	0
399.5	0	1	0	1	0
400	0	0	0	1	1
400.5	0	2	0	1	0
401	0	3	0	0	0
401.5	0	2	0	0	0
402	0	1	2	1	0
402.5	0	2	0	1	0
403	0	4	1	0	1
403.5	0	1	0	1	0
404	0	1	0	0	1
404.5	0	1	1	1	1
405	0	0	0	0	0
405.5	0	0	0	1	0
406	0	0	1	2	1
406.5	0	0	1	0	0
407	1	0	0	1	0
407.5	0	0	1	1	1
408	0	1	1	0	0
408.5	0	0	4	2	0
409	0	0	1	1	0
409.5	0	1	1	0	0
410	0	0	2	0	0
410.5	0	3	0	0	0
411	0	0	3	0	0
411.5	0	5	2	0	0
412	0	1	1	0	1
412.5	0	2	0	3	0
413	0	2	2	0	2
413.5	1	0	0	0	0
414	1	1	2	1	1
414.5	0	1	0	2	1
415	0	0	2	0	0
415.5	0	1	1	0	1
416	0	2	2	0	0
416.5	0	2	1	0	1
417	1	0	2	0	0
417.5	0	1	1	0	0
418	0	1	1	1	0
418.5	1	6	1	0	0
419	0	1	1	0	0
419.5	0	0	1	0	0
420	0	1	0	0	0
420.5	0	1	1	0	0
421	0	1	1	0	0
421.5	0	0	0	0	0
422	0	0	0	1	0
422.5	0	0	0	2	0
423	0	3	0	1	0
423.5	0	0	1	1	1
424	0	0	0	0	1
424.5	0	0	0	1	0
425	0	0	1	1	0
425.5	1	1	2	0	1
426	0	0	1	0	1
426.5	0	1	2	0	0
427	1	1	0	0	0
427.5	0	0	1	0	0
428	0	3	0	0	0
428.5	0	1	0	0	1
429	0	0	0	2	2
429.5	0	0	1	1	1
430	0	1	0	0	2
430.5	0	1	0	1	1
431	0	4	0	0	2
431.5	0	1	0	0	0
432	1	2	2	1	3
432.5	0	0	0	0	0
433	0	1	5	1	2
433.5	0	1	0	0	2
434	0	1	1	0	1
434.5	0	2	0	0	0
435	0	0	0	0	0
435.5	0	1	0	0	1
436	0	1	2	1	1
436.5	0	3	1	1	1
437	0	0	0	0	0
437.5	0	1	1	1	0
438	0	0	0	4	0
438.5	0	1	0	0	0
439	0	2	1	2	0
439.5	0	2	0	0	1
440	0	3	1	1	0
440.5	0	2	0	0	1
441	0	1	0	0	1
441.5	0	0	1	0	0
442	0	2	0	3	1
442.5	0	2	1	0	1
443	0	2	2	1	0
443.5	0	1	0	2	0
444	0	2	0	1	0
444.5	1	1	2	2	0
445	0	1	1	0	3
445.5	0	0	1	0	1
446	0	1	2	2	0
446.5	1	2	0	0	0
447	1	0	0	0	2
447.5	0	0	0	0	0
448	0	0	0	1	2
448.5	0	2	1	0	0
449	0	2	0	2	0
449.5	0	2	0	0	0
450	0	0	0	0	2
450.5	0	0	2	0	0
451	0	2	0	0	0
451.5	0	1	0	0	1
452	0	2	1	1	0
452.5	0	1	0	0	0
453	0	0	0	0	0
453.5	0	1	2	0	0
454	0	0	1	0	1
454.5	0	1	0	1	0
455	0	1	0	0	0
455.5	0	1	1	0	0
456	0	0	0	0	0
456.5	0	2	0	0	0
457	0	1	0	0	1
457.5	1	2	0	1	1
458	0	1	0	0	0
458.5	0	4	1	1	0
459	0	0	1	1	1
459.5	0	2	0	0	0
460	0	3	0	1	0
460.5	0	5	1	1	2
461	0	0	2	0	1
461.5	0	2	0	0	0
462	0	3	1	0	0
462.5	0	0	0	0	0
463	0	1	0	1	0
463.5	0	0	0	0	0
464	0	0	0	0	0
464.5	0	0	0	0	1
465	0	5	5	1	0
465.5	0	0	0	1	0
466	0	0	0	0	1
466.5	0	0	3	1	1
467	1	0	0	1	0
467.5	1	1	1	0	0
468	0	0	2	0	0
468.5	0	0	2	0	0
469	0	0	1	2	0
469.5	0	1	1	2	0
470	0	0	1	1	1
470.5	0	1	0	0	1
471	0	2	1	0	0
471.5	0	1	2	0	0
472	0	0	3	0	1
472.5	0	1	0	0	0
473	0	1	0	1	0
473.5	0	0	0	2	2
474	0	1	1	0	0
474.5	0	3	0	1	0
475	0	2	2	0	2
475.5	0	0	0	2	1
476	0	2	1	0	0
476.5	0	0	2	0	0
477	1	2	1	0	0
477.5	1	1	1	1	2
478	0	0	0	0	0
478.5	0	0	1	0	1
479	0	1	0	0	2
479.5	0	4	1	0	1
480	0	0	1	0	0
480.5	0	1	0	0	2
481	0	2	1	0	1
481.5	1	1	0	0	1
482	0	0	1	0	0
482.5	0	0	0	0	1
483	0	0	0	0	0
483.5	0	0	0	0	1
484	1	1	1	1	1
484.5	0	0	1	1	1
485	0	0	0	0	0
485.5	0	1	1	0	0
486	0	2	0	0	0
486.5	0	0	1	1	1
487	0	1	0	0	0
487.5	1	1	0	0	0
488	0	0	1	1	0
488.5	0	0	0	0	2
489	0	0	1	0	1
489.5	0	1	0	0	0
490	0	0	1	0	1
490.5	0	2	1	0	3
491	0	0	0	0	0
491.5	0	4	0	0	1
492	0	0	1	1	0
492.5	0	1	0	0	0
493	0	1	2	1	3
493.5	0	2	1	0	0
494	0	2	0	2	0
494.5	0	2	0	0	2
495	0	0	1	0	1
495.5	0	1	2	0	0
496	0	0	0	0	0
496.5	0	1	1	1	0
497	1	0	1	0	0
497.5	0	0	0	0	0
498	0	3	1	1	0
498.5	0	1	1	1	0
499	0	1	1	1	0
499.5	0	0	1	0	2
500	0	1	2	1	0
500.5	0	0	0	0	1
501	0	0	1	0	0
501.5	0	1	0	0	0
502	0	1	1	0	0
502.5	0	1	1	0	2
503	0	2	1	0	0
503.5	0	0	0	0	2
504	1	0	0	0	0
504.5	0	1	1	1	1
505	0	0	0	1	0
505.5	1	1	2	0	1
506	0	1	1	0	2
506.5	0	1	1	1	0
507	0	1	1	2	0
507.5	0	0	0	0	0
508	0	0	0	0	0
508.5	0	1	1	0	1
509	0	2	1	0	0
509.5	0	0	1	2	1
510	0	0	1	0	3
510.5	0	2	0	0	1
511	0	5	0	1	0
511.5	0	1	0	0	0
512	0	0	0	1	0
512.5	0	1	1	0	0
513	0	0	0	0	0
513.5	0	0	0	1	0
514	0	1	3	0	1
514.5	0	0	2	1	1
515	0	2	1	0	0
515.5	0	1	0	0	0
516	0	1	0	0	1
516.5	0	0	1	2	0
517	0	3	0	1	0
517.5	0	0	0	0	1
518	0	1	0	0	0
518.5	0	0	1	0	0
519	0	0	0	1	0
519.5	0	2	1	0	2
520	0	0	0	0	1
520.5	0	0	0	0	0
521	0	0	2	3	0
521.5	0	0	0	2	0
522	0	1	0	2	0
522.5	0	1	0	0	0
523	0	1	2	0	0
523.5	0	3	0	0	0
524	0	0	0	0	3
524.5	0	1	0	0	0
525	0	1	0	0	0
525.5	0	5	0	1	0
526	0	0	2	0	1
526.5	0	0	1	0	2
527	0	3	1	0	1
527.5	0	1	0	0	0
528	0	0	0	0	1
528.5	0	0	2	2	0
529	0	0	1	2	1
529.5	0	3	0	3	0
530	0	0	0	1	0
530.5	0	1	0	0	2
531	0	0	0	0	1
531.5	0	0	1	0	1
532	0	1	1	0	2
532.5	0	0	1	0	0
533	0	2	0	0	0
533.5	0	1	0	0	0
534	0	3	0	1	0
534.5	0	1	1	1	0
535	0	0	0	0	0
535.5	0	0	1	1	0
536	0	1	0	0	0
536.5	0	0	1	0	0
537	0	0	1	0	0
537.5	1	3	0	0	1
538	0	1	0	0	0
538.5	0	2	0	1	0
539	0	0	0	0	0
539.5	0	0	1	0	0
540	1	2	0	0	0
540.5	0	1	0	4	0
541	0	2	1	0	0
541.5	1	0	1	0	0
542	1	0	0	0	0
542.5	0	3	0	1	2
543	0	1	1	1	1
543.5	0	1	0	1	1
544	0	0	0	0	1
544.5	0	0	0	0	0
545	0	0	0	0	0
545.5	0	1	0	0	0
546	0	0	1	1	0
546.5	0	0	0	1	0
547	0	0	1	0	1
547.5	0	1	2	1	0
548	0	0	0	0	0
548.5	0	1	0	1	0
549	0	0	1	2	0
549.5	0	1	1	1	1
550	0	1	0	2	1
550.5	0	1	1	0	0
551	0	0	0	1	0
551.5	0	0	1	0	0
552	0	0	0	0	1
552.5	0	5	1	0	0
553	0	0	0	0	0
553.5	0	2	0	0	0
554	0	2	0	0	0
554.5	0	0	2	0	0
555	0	0	0	1	0
555.5	0	1	0	1	0
556	0	0	1	0	0
556.5	0	1	2	0	0
557	0	0	1	0	0
557.5	0	1	1	0	1
558	0	5	1	1	0
558.5	0	0	2	0	0
559	0	1	0	0	0
559.5	0	1	1	2	0
560	1	1	0	3	1
560.5	0	0	3	1	0
561	0	0	0	1	0
561.5	0	1	2	0	0
562	0	0	0	1	0
562.5	0	0	3	0	1
563	0	2	0	0	0
563.5	0	0	0	1	1
564	0	1	0	0	0
564.5	0	0	0	0	0
565	0	2	0	0	0
565.5	0	0	0	1	0
566	0	0	0	0	0
566.5	0	0	0	0	0
567	0	1	1	1	0
567.5	0	0	1	0	0
568	0	3	0	0	2
568.5	0	0	0	0	1
569	0	1	0	2	1
569.5	0	0	1	0	0
570	0	0	0	0	0
570.5	0	2	1	0	0
571	0	1	0	1	0
571.5	1	1	0	0	0
572	0	1	2	0	0
572.5	0	1	3	0	0
573	0	0	1	0	1
573.5	0	0	0	1	1
574	0	1	1	0	0
574.5	0	1	2	0	1
575	1	2	1	1	0
575.5	0	1	0	0	1
576	0	0	0	1	2
576.5	0	0	0	1	0
577	0	0	2	0	1
577.5	0	0	0	0	0
578	0	0	1	0	0
578.5	0	0	3	0	2
579	0	0	0	0	0
579.5	0	1	0	0	0
580	0	0	0	0	0
580.5	0	0	0	0	0
581	0	3	0	0	1
581.5	0	0	0	0	1
582	1	0	0	0	0
582.5	0	0	0	0	1
583	0	0	0	0	1
583.5	1	0	0	0	1
584	0	2	1	0	0
584.5	1	0	1	0	0
585	0	0	0	0	0
585.5	0	1	0	0	0
586	0	1	0	1	0
586.5	0	0	0	1	0
587	0	0	0	1	0
587.5	0	0	1	1	1
588	0	0	0	0	1
588.5	0	0	0	0	2
589	0	1	3	0	0
589.5	0	0	0	1	2
590	0	1	1	1	0
590.5	0	1	3	0	0
591	0	1	1	1	0
591.5	0	0	2	3	1
592	0	1	0	0	1
592.5	0	0	1	1	0
593	1	1	1	0	0
593.5	0	0	1	0	0
594	0	1	0	0	0
594.5	0	1	0	1	0
595	0	2	1	0	0
595.5	0	0	0	0	4
596	1	1	0	0	1
596.5	0	0	0	2	0
597	0	2	0	0	0
597.5	0	1	0	0	0
598	0	0	0	0	0
598.5	0	1	0	0	1
599	0	1	1	0	0
599.5	0	0	1	0	0
600	0	0	0	1	0
600.5	0	0	0	1	0
601	0	0	0	0	1
601.5	0	1	0	0	0
602	0	0	0	0	0
602.5	0	0	0	1	0
603	0	1	0	0	0
603.5	2	1	0	0	0
604	0	2	1	0	1
604.5	0	1	1	0	0
605	1	0	0	0	0
605.5	0	0	3	0	0
606	0	0	0	0	0
606.5	0	0	0	0	1
607	0	0	3	0	0
607.5	0	1	0	0	0
608	0	0	0	0	0
608.5	0	0	0	1	1
609	0	0	1	1	2
609.5	0	0	0	1	1
610	0	0	0	0	1
610.5	0	1	0	1	0
611	1	1	1	0	0
611.5	0	0	0	1	1
612	1	0	1	2	0
612.5	0	0	0	2	0
613	0	1	1	0	0
613.5	0	0	1	1	0
614	0	0	0	0	0
614.5	0	0	1	1	0
615	0	0	0	0	0
615.5	1	0	0	0	0
616	0	2	0	0	1
616.5	0	1	0	0	0
617	1	0	0	0	0
617.5	0	0	0	0	0
618	0	0	3	0	1
618.5	0	0	1	0	0
619	0	0	0	0	1
619.5	0	1	0	0	0
620	0	1	1	1	0
620.5	0	0	0	0	0
621	0	0	0	0	1
621.5	0	0	0	1	1
622	0	0	0	0	1
622.5	0	2	1	0	1
623	0	0	0	0	0
623.5	0	0	1	0	0
624	0	0	2	1	1
624.5	0	0	1	1	0
625	0	0	0	0	1
625.5	1	0	1	0	2
626	0	0	0	2	0
626.5	0	0	1	0	0
627	1	1	0	1	0
627.5	0	0	0	0	1
628	0	0	0	1	0
628.5	0	1	2	1	1
629	0	1	1	0	0
629.5	0	0	0	0	0
630	0	0	0	1	1
630.5	1	0	0	0	0
631	0	1	0	0	0
631.5	0	1	0	1	0
632	1	0	1	0	0
632.5	0	0	1	0	1
633	0	0	0	0	0
633.5	0	1	1	0	0
634	0	0	0	2	0
634.5	0	0	1	0	0
635	0	0	0	0	1
635.5	0	1	1	1	0
636	0	0	0	0	0
636.5	0	0	1	0	0
637	0	0	1	0	0
637.5	0	0	0	1	0
638	0	0	0	1	0
638.5	0	1	0	0	1
639	0	2	1	0	0
639.5	0	0	0	1	1
640	0	1	1	1	0
640.5	0	0	0	0	2
641	0	1	0	0	0
641.5	0	0	0	0	0
642	0	1	1	1	0
642.5	0	1	1	0	0
643	0	0	0	0	0
643.5	1	1	0	0	2
644	0	1	0	1	0
644.5	0	0	1	0	2
645	0	0	0	1	0
645.5	0	0	0	0	0
646	0	1	0	0	0
646.5	0	0	0	0	0
647	0	1	1	2	0
647.5	0	0	2	0	0
648	0	2	2	0	0
648.5	0	0	1	0	0
649	1	1	2	0	1
649.5	0	0	1	0	0
650	0	2	0	1	1
650.5	0	1	0	0	1
651	0	0	0	1	0
651.5	0	0	0	0	1
652	0	0	0	0	0
652.5	1	0	2	0	1
653	0	0	0	2	0
653.5	0	0	1	0	1
654	0	1	0	0	0
654.5	0	0	0	0	0
655	0	0	2	0	0
655.5	0	1	0	0	1
656	0	2	0	1	0
656.5	0	1	1	0	0
657	0	2	0	0	0
657.5	0	0	1	0	0
658	0	1	1	0	1
658.5	0	0	1	0	0
659	0	0	1	0	1
659.5	0	0	0	0	0
660	0	1	0	0	0
660.5	0	1	0	1	0
661	0	0	2	0	0
661.5	0	0	1	0	0
662	0	1	0	2	0
662.5	1	0	1	1	1
663	0	0	0	0	0
663.5	3	0	0	0	1
664	0	2	0	0	1
664.5	0	0	0	0	0
665	0	0	0	1	1
665.5	0	0	1	0	0
666	0	0	0	0	0
666.5	0	1	0	0	0
667	0	0	2	0	0
667.5	0	0	0	0	0
668	1	0	0	0	1
668.5	0	0	0	1	2
669	0	1	0	0	0
669.5	0	0	2	0	0
670	1	0	0	0	0
670.5	0	0	1	0	0
671	0	1	0	0	2
671.5	0	0	0	0	0
672	0	0	1	0	0
672.5	0	1	0	0	1
673	0	1	2	0	0
673.5	0	0	3	0	0
674	0	0	1	0	0
674.5	0	0	0	1	0
675	0	0	1	0	0
675.5	0	1	1	0	0
676	0	0	0	0	0
676.5	0	1	0	1	0
677	0	0	3	1	0
677.5	0	1	0	0	0
678	0	2	0	0	1
678.5	0	0	0	0	0
679	0	0	0	0	0
679.5	0	3	1	0	0
680	0	0	0	1	0
680.5	0	0	1	0	0
681	0	0	0	1	0
681.5	0	1	2	0	0
682	0	1	0	0	1
682.5	1	0	0	0	1
683	0	0	1	0	0
683.5	0	0	0	0	0
684	0	0	0	0	0
684.5	0	0	0	0	1
685	0	0	0	0	0
685.5	0	2	0	0	0
686	0	3	2	0	0
686.5	0	0	2	0	0
687	0	0	0	0	0
687.5	0	0	0	1	0
688	0	0	0	0	1
688.5	1	1	0	0	1
689	1	1	0	1	0
689.5	0	0	0	0	0
690	0	1	0	0	1
690.5	0	0	1	1	0
691	0	0	0	0	0
691.5	0	2	1	1	0
692	0	1	2	1	1
692.5	0	0	0	0	1
693	1	0	0	1	0
693.5	0	0	0	0	0
694	0	0	0	0	0
694.5	0	0	0	0	0
695	0	0	1	0	0
695.5	0	0	0	0	0
696	0	0	0	0	2
696.5	1	0	0	1	0
697	0	0	0	2	1
697.5	0	0	1	0	0
698	0	0	1	1	2
698.5	0	0	0	0	0
699	0	0	0	0	0
699.5	0	1	0	1	0
700	0	0	0	0	0
700.5	0	0	0	0	0
701	0	0	0	0	0
701.5	0	0	1	0	0
702	0	0	0	0	0
702.5	0	0	0	0	1
703	0	0	1	0	0
703.5	0	0	0	1	0
704	0	1	0	0	1
704.5	0	0	3	0	0
705	0	0	0	0	0
705.5	0	0	0	0	0
706	0	1	1	0	0
706.5	0	0	0	0	1
707	0	0	1	0	0
707.5	0	2	1	1	0
708	0	1	0	0	1
708.5	0	2	0	0	2
709	0	1	1	1	0
709.5	0	1	0	0	0
710	0	1	1	0	0
710.5	0	0	1	0	1
711	0	1	0	1	0
711.5	0	0	1	0	0
712	0	0	0	0	0
712.5	0	0	0	0	2
713	0	0	0	0	0
713.5	0	3	0	0	0
714	0	0	1	0	0
714.5	0	1	0	1	0
715	0	0	2	0	1
715.5	0	1	0	0	0
716	0	2	0	1	0
716.5	0	1	0	0	1
717	0	1	0	2	1
717.5	0	0	0	1	0
718	0	0	0	0	0
718.5	0	0	2	0	0
719	0	0	2	0	0
719.5	0	0	0	0	0
720	0	0	1	1	0
720.5	0	0	1	0	0
721	0	0	3	0	0
721.5	0	0	0	0	0
722	0	0	0	0	1
722.5	0	2	0	0	1
723	0	0	0	0	1
723.5	0	0	0	0	0
724	0	0	1	0	0
724.5	0	0	0	0	1
725	0	0	1	0	0
725.5	0	0	0	0	0
726	0	0	0	0	0
726.5	0	0	0	0	1
727	0	0	0	0	0
727.5	0	0	0	0	0
728	0	0	0	0	0
728.5	0	0	1	0	0
729	0	0	0	2	0
729.5	0	0	0	0	0
730	0	1	0	0	0
730.5	0	1	0	0	0
731	0	0	0	0	1
731.5	0	0	0	0	0
732	0	0	0	0	1
732.5	0	0	0	0	1
733	0	0	1	0	1
733.5	0	0	2	0	0
734	0	1	0	0	0
734.5	0	1	2	1	1
735	0	0	1	0	1
735.5	0	0	1	0	0
736	0	0	0	1	0
736.5	0	0	1	0	0
737	0	1	1	0	0
737.5	0	0	0	0	0
738	0	0	0	0	0
738.5	0	0	1	1	0
739	0	0	2	0	0
739.5	0	0	0	0	1
740	0	1	2	0	0
740.5	0	0	0	0	0
741	1	0	0	1	0
741.5	0	1	0	0	0
742	0	0	2	0	0
742.5	0	0	1	0	1
743	0	0	0	0	0
743.5	0	1	0	0	0
744	0	1	0	0	0
744.5	0	0	1	2	0
745	0	0	0	0	1
745.5	0	0	0	1	0
746	0	0	0	0	2
746.5	0	0	2	1	2
747	0	1	0	0	0
747.5	0	0	0	0	0
748	0	0	0	0	0
748.5	0	1	0	0	1
749	0	2	0	1	1
749.5	0	0	0	2	0
750	1	0	2	0	1
750.5	1	0	0	0	0
751	0	0	0	0	0
751.5	0	0	0	1	2
752	1	0	0	0	1
752.5	0	0	0	0	0
753	0	1	0	0	4
753.5	0	0	0	1	2
754	0	0	0	0	1
754.5	0	1	0	1	2
755	0	0	0	0	1
755.5	0	0	1	0	1
756	0	0	0	0	1
756.5	0	0	0	0	0
757	0	0	2	2	0
757.5	0	0	0	0	1
758	0	1	0	2	0
758.5	0	0	1	1	0
759	0	0	0	1	0
759.5	0	0	0	0	1
760	0	0	0	1	0
760.5	0	0	0	0	0
761	0	0	0	2	0
761.5	0	0	0	0	0
762	0	1	0	0	0
762.5	0	0	1	1	2
763	0	0	0	0	0
763.5	0	1	0	0	0
764	0	0	0	0	0
764.5	0	0	0	0	1
765	2	1	0	1	0
765.5	0	0	1	0	0
766	0	0	0	1	1
766.5	0	2	1	0	2
767	0	0	0	0	1
767.5	0	0	0	0	0
768	0	0	1	0	0
768.5	0	0	2	0	0
769	0	0	3	0	0
769.5	0	0	0	0	0
770	1	0	0	0	1
770.5	0	0	0	0	0
771	0	0	1	0	0
771.5	0	0	0	0	1
772	0	3	0	0	0
772.5	0	0	0	0	1
773	0	0	0	0	0
773.5	1	0	1	1	0
774	0	1	1	0	0
774.5	0	1	0	0	0
775	0	0	1	0	0
775.5	0	0	0	1	1
776	0	0	1	0	0
776.5	0	0	1	1	2
777	0	0	1	0	1
777.5	0	2	0	1	0
778	0	1	0	0	0
778.5	0	0	0	0	0
779	0	2	0	0	0
779.5	0	0	0	0	0
780	0	0	0	0	1
780.5	0	1	0	0	0
781	0	0	0	0	0
781.5	0	1	0	0	0
782	0	1	0	0	0
782.5	0	1	0	2	0
783	0	0	3	1	0
783.5	0	0	0	0	0
784	0	0	0	1	0
784.5	0	0	0	2	0
785	0	0	0	1	0
785.5	0	0	1	0	1
786	0	0	1	0	0
786.5	0	0	1	1	0
787	0	0	0	0	1
787.5	0	0	1	0	0
788	0	0	0	0	0
788.5	0	2	1	0	2
789	0	0	0	0	3
789.5	0	0	0	0	0
790	0	0	1	1	0
790.5	0	0	0	0	0
791	0	0	0	0	0
791.5	0	0	0	0	0
792	0	1	0	0	0
792.5	0	1	1	0	0
793	0	0	2	1	0
793.5	1	0	2	0	0
794	0	0	1	0	0
794.5	1	0	1	1	0
795	1	0	0	0	2
795.5	0	0	0	0	0
796	0	0	1	0	2
796.5	0	0	0	1	0
797	0	0	0	0	0
797.5	0	0	0	1	2
798	0	0	0	0	2
798.5	0	0	0	0	1
799	0	0	1	1	1
799.5	1	0	0	1	0
800	0	0	2	0	1
800.5	0	0	1	1	0
801	0	1	1	1	0
801.5	0	0	0	0	1
802	0	0	1	2	1
802.5	0	0	1	0	0
803	0	0	0	0	1
803.5	0	0	2	1	1
804	0	0	0	0	1
804.5	0	1	0	1	0
805	1	0	0	0	1
805.5	0	0	1	1	0
806	0	0	0	0	0
806.5	0	0	0	0	0
807	0	0	0	0	0
807.5	0	0	1	2	0
808	0	0	0	0	0
808.5	0	0	0	0	0
809	0	1	1	0	1
809.5	0	0	0	1	0
810	0	0	0	0	1
810.5	0	1	2	0	0
811	0	1	0	0	0
811.5	0	0	0	0	0
812	0	0	0	0	0
812.5	0	1	0	0	0
813	0	0	0	1	1
813.5	0	1	0	1	0
814	0	0	0	0	0
814.5	1	1	0	0	0
815	0	0	0	0	0
815.5	0	0	1	0	0
816	0	0	0	0	0
816.5	1	0	0	0	0
817	0	0	1	1	0
817.5	0	0	0	1	0
818	0	0	1	0	0
818.5	0	0	0	0	2
819	0	0	0	0	0
819.5	0	0	0	1	0
820	0	0	0	2	1
820.5	0	0	0	0	0
821	1	0	0	0	0
821.5	0	0	1	1	1
822	0	1	0	0	0
822.5	0	0	0	0	0
823	0	0	1	0	0
823.5	0	0	0	1	0
824	0	0	2	0	0
824.5	0	0	0	1	1
825	0	0	1	0	0
825.5	0	1	1	0	0
826	0	0	0	0	1
826.5	0	0	2	0	0
827	0	0	0	1	3
827.5	0	0	0	0	0
828	0	0	0	0	0
828.5	0	0	1	0	0
829	0	0	0	0	0
829.5	0	0	0	1	0
830	0	0	0	1	0
830.5	0	0	1	1	0
831	0	1	0	0	0
831.5	0	0	0	1	1
832	0	0	0	1	0
832.5	0	0	0	1	0
833	0	0	0	0	0
833.5	0	0	0	0	0
834	0	0	0	0	0
834.5	0	0	0	0	0
835	0	0	0	0	0
835.5	0	1	0	0	1
836	0	0	1	0	0
836.5	0	1	1	0	0
837	1	1	0	0	0
837.5	0	0	1	1	1
838	0	0	0	0	1
838.5	0	0	0	0	0
839	0	0	0	0	0
839.5	0	0	0	0	1
840	0	0	0	1	0
840.5	0	0	0	2	0
841	0	0	0	0	0
841.5	0	0	0	0	0
842	0	0	0	0	0
842.5	0	0	1	0	0
843	0	1	0	0	2
843.5	0	0	0	0	3
844	0	0	1	1	0
844.5	0	0	0	1	0
845	1	0	0	0	0
845.5	0	0	1	0	0
846	0	0	1	0	0
846.5	0	2	1	0	0
847	0	0	0	0	0
847.5	0	0	1	0	1
848	0	0	0	1	2
848.5	0	0	0	0	0
849	0	0	1	0	0
849.5	0	0	1	1	1
850	0	1	0	0	1
850.5	0	0	1	0	0
851	0	0	0	0	0
851.5	0	1	0	0	0
852	0	0	0	0	0
852.5	0	0	0	0	1
853	0	0	0	1	0
853.5	0	0	2	1	0
854	0	0	0	1	1
854.5	0	0	1	0	0
855	0	0	0	0	0
855.5	0	1	0	0	1
856	0	0	1	0	0
856.5	0	3	3	0	0
857	0	0	0	1	1
857.5	0	0	0	0	0
858	0	1	0	0	0
858.5	0	0	1	1	0
859	0	0	1	0	1
859.5	0	0	0	1	0
860	0	0	2	0	0
860.5	0	0	1	0	0
861	0	1	1	0	0
861.5	0	1	0	0	2
862	0	1	2	1	0
862.5	0	0	0	0	1
863	0	0	1	0	0
863.5	0	0	2	0	1
864	0	0	1	0	0
864.5	0	0	1	1	1
865	0	0	0	0	1
865.5	1	0	0	0	0
866	0	0	2	0	0
866.5	0	0	0	1	0
867	0	0	0	0	0
867.5	1	0	0	0	0
868	1	1	0	0	0
868.5	0	0	0	0	0
869	0	2	0	1	0
869.5	0	0	2	0	1
870	0	0	0	0	0
870.5	0	0	1	0	1
871	0	1	0	0	0
871.5	0	0	0	0	0
872	3	0	1	0	0
872.5	0	0	0	0	0
873	0	1	0	0	1
873.5	0	0	0	0	0
874	0	1	0	0	2
874.5	0	0	0	1	1
875	0	0	0	0	0
875.5	0	0	0	0	1
876	1	0	0	0	0
876.5	0	0	0	0	0
877	0	0	0	3	1
877.5	0	0	1	1	2
878	0	0	0	0	0
878.5	0	1	1	2	0
879	0	0	0	0	0
879.5	1	1	0	0	0
880	0	0	0	0	1
880.5	0	1	1	0	0
881	0	0	0	1	0
881.5	0	0	0	0	0
882	0	0	1	0	0
882.5	0	1	0	0	0
883	1	0	0	1	1
883.5	0	0	0	2	1
884	0	0	0	0	1
884.5	1	0	2	1	0
885	0	0	0	0	0
885.5	0	0	0	1	0
886	0	0	0	0	0
886.5	0	0	1	0	0
887	0	0	0	1	1
887.5	0	0	0	0	0
888	1	0	0	0	0
888.5	0	0	0	0	1
889	0	0	0	0	1
889.5	0	0	0	0	1
890	0	0	0	0	0
890.5	0	1	2	0	1
891	0	0	0	1	0
891.5	0	0	0	0	0
892	0	0	0	0	1
892.5	0	1	0	0	2
893	0	0	0	0	2
893.5	0	0	0	0	0
894	0	0	0	0	0
894.5	0	0	0	0	0
895	1	0	2	0	1
895.5	0	2	0	1	0
896	0	1	1	0	0
896.5	0	0	0	0	1
897	1	1	0	0	1
897.5	0	1	1	0	2
898	0	1	0	2	0
898.5	0	0	1	0	0
899	0	0	1	0	0
899.5	0	1	0	0	0
900	0	0	0	0	1
900.5	0	1	2	0	1
901	0	0	0	0	0
901.5	0	0	0	0	1
902	0	1	0	0	0
902.5	0	0	0	1	0
903	0	0	0	0	1
903.5	0	0	0	0	0
904	0	0	3	0	0
904.5	0	0	0	0	0
905	0	0	0	0	0
905.5	0	0	0	0	0
906	0	0	0	0	1
906.5	0	0	0	0	1
907	0	0	0	0	0
907.5	0	0	1	0	0
908	0	0	0	0	0
908.5	0	2	2	1	1
909	0	0	0	0	1
909.5	0	0	0	0	0
910	0	0	0	0	0
910.5	0	1	0	0	0
911	0	0	1	0	1
911.5	0	0	0	3	0
912	1	0	0	0	0
912.5	0	0	0	0	0
913	0	0	1	0	1
913.5	1	0	1	0	0
914	0	0	0	0	0
914.5	0	1	1	0	0
915	0	0	0	1	1
915.5	1	0	1	0	0
916	0	0	0	1	0
916.5	0	0	4	0	0
917	0	0	0	1	1
917.5	0	0	1	0	0
918	0	0	0	0	0
918.5	1	0	1	0	0
919	0	1	0	1	0
919.5	0	1	0	0	0
920	0	0	0	0	0
920.5	0	0	0	0	3
921	0	0	0	0	0
921.5	0	0	0	1	0
922	0	0	0	1	0
922.5	0	0	0	0	0
923	0	0	0	1	1
923.5	0	0	0	0	0
924	0	1	0	0	0
924.5	0	0	0	0	1
925	0	0	0	1	1
925.5	0	0	1	0	0
926	0	0	0	0	0
926.5	0	0	0	0	0
927	0	1	0	0	0
927.5	0	0	0	0	0
928	0	0	0	0	1
928.5	0	0	0	1	0
929	0	0	0	0	0
929.5	0	0	0	0	2
930	0	2	0	0	0
930.5	0	1	1	0	0
931	0	0	1	1	0
931.5	0	0	0	0	1
932	0	0	0	1	0
932.5	0	0	0	0	0
933	0	0	2	2	1
933.5	0	0	2	1	1
934	0	0	0	1	0
934.5	0	0	0	0	0
935	0	0	0	0	1
935.5	0	0	0	0	0
936	0	0	0	0	1
936.5	0	0	1	1	0
937	0	0	0	0	0
937.5	0	0	0	1	0
938	0	0	1	1	1
938.5	0	0	1	1	0
939	0	0	0	0	0
939.5	0	0	0	0	0
940	1	0	0	0	1
940.5	0	0	0	0	1
941	1	0	0	0	0
941.5	0	0	0	1	1
942	0	0	0	0	0
942.5	0	0	0	0	0
943	0	0	1	0	0
943.5	0	0	0	0	0
944	0	0	0	0	2
944.5	0	0	1	0	0
945	0	0	0	1	1
945.5	0	0	0	1	0
946	0	0	0	1	1
946.5	0	2	2	0	1
947	0	0	0	0	0
947.5	0	0	0	0	1
948	0	0	0	0	0
948.5	0	0	0	0	0
949	0	0	0	0	0
949.5	0	0	1	0	0
950	0	1	0	0	0
950.5	0	0	2	1	0
951	0	0	1	0	1
951.5	0	1	0	0	0
952	0	0	1	0	0
952.5	0	0	0	0	0
953	0	0	0	0	1
953.5	0	0	1	0	0
954	0	0	0	0	1
954.5	0	1	0	1	0
955	0	2	1	0	0
955.5	0	0	0	2	0
956	0	1	1	0	0
956.5	0	0	0	0	0
957	1	1	0	1	0
957.5	0	0	0	0	0
958	0	0	0	0	0
958.5	0	0	0	0	1
959	0	0	0	0	0
959.5	0	0	0	0	0
960	0	0	0	0	0
960.5	0	0	0	0	0
961	0	0	0	0	2
961.5	0	0	1	1	0
962	0	0	1	0	1
962.5	0	0	0	0	0
963	0	0	0	0	0
963.5	0	0	0	0	0
964	0	0	1	0	0
964.5	0	0	0	0	0
965	0	0	0	0	0
965.5	0	0	0	0	0
966	0	0	0	0	0
966.5	0	0	1	1	0
967	0	0	0	0	0
967.5	0	1	0	0	0
968	0	0	0	0	1
968.5	0	0	0	0	0
969	0	0	0	0	0
969.5	0	1	0	0	0
970	0	0	0	0	0
970.5	0	0	0	0	0
971	0	1	0	1	0
971.5	0	1	0	0	1
972	0	0	1	0	0
972.5	2	0	1	0	0
973	0	0	0	0	1
973.5	0	0	0	0	0
974	0	1	1	0	0
974.5	0	0	0	1	0
975	0	0	0	0	0
975.5	0	0	0	0	0
976	0	0	0	0	0
976.5	0	1	0	0	0
977	0	1	1	0	0
977.5	0	0	1	0	0
978	0	1	2	0	0
978.5	0	0	0	0	0
979	0	0	0	0	0
979.5	0	0	0	1	1
980	0	0	0	0	1
980.5	0	0	0	0	0
981	0	0	0	0	0
981.5	0	0	0	0	0
982	0	1	0	0	0
982.5	0	0	1	0	0
983	0	0	0	0	0
983.5	0	0	0	0	0
984	0	0	0	1	0
984.5	0	0	2	1	0
985	0	0	0	0	1
985.5	0	0	0	1	0
986	0	0	0	0	1
986.5	0	0	2	0	0
987	0	0	2	0	0
987.5	0	0	1	1	0
988	0	0	0	0	0
988.5	0	0	2	0	0
989	0	1	1	0	0
989.5	0	0	0	1	0
990	0	0	0	1	0
990.5	1	0	0	0	1
991	0	0	0	0	0
991.5	0	0	0	0	0
992	0	0	0	0	0
992.5	0	0	0	1	0
993	0	0	0	0	0
993.5	0	0	1	1	0
994	0	0	0	0	0
994.5	0	1	0	0	1
995	0	0	0	0	0
995.5	0	0	0	1	0
996	0	0	0	0	0
996.5	1	0	0	1	0
997	1	1	2	0	2
997.5	0	0	0	0	0
998	0	0	2	0	0
998.5	0	1	0	1	0
[truncated: 2,002 more rows]

## Sheet: Fig.3c
CD spectra for CNC and LigÌCNC in the thin-film state
Wavelength (nm)	CD
	CNC	LigÌCNC
850	1367.16	1192.88
849.5	1371.22	1196.4
849	1375.65	1200.63
848.5	1379.9	1205.16
848	1383.98	1209.78
847.5	1388.55	1214.15
847	1392.1	1218.83
846.5	1394.8	1222.64
846	1397.37	1226.56
845.5	1400.45	1230.78
845	1403.38	1234.44
844.5	1406.82	1237.76
844	1410.73	1241.92
843.5	1414.8	1246.21
843	1418.91	1250.3
842.5	1422.74	1254.12
842	1426.31	1258.16
841.5	1429.38	1261.71
841	1432.21	1265.3
840.5	1435.87	1269.08
840	1439.82	1272.9
839.5	1443.04	1276.89
839	1446.18	1280.15
838.5	1449.57	1284.19
838	1452.78	1288.39
837.5	1455.92	1292
837	1459.58	1295.66
836.5	1463.03	1299.13
836	1466.92	1302.84
835.5	1470.73	1306.21
835	1474.56	1309.67
834.5	1478.42	1313.12
834	1482.58	1317.27
833.5	1485.93	1320.81
833	1490.3	1324.73
832.5	1494.91	1328.87
832	1499.59	1333
831.5	1504.05	1337
831	1507.81	1340.98
830.5	1511.14	1344.97
830	1514.06	1349.05
829.5	1516.76	1353.29
829	1518.43	1357.45
828.5	1520.27	1361.77
828	1521.95	1366.48
827.5	1523.59	1370.98
827	1525.2	1375.61
826.5	1527.3	1380.43
826	1529.8	1384.93
825.5	1532.16	1389.1
825	1534.24	1392.66
824.5	1536.34	1395.86
824	1538.86	1398.99
823.5	1541.41	1402.34
823	1544.39	1405.38
822.5	1547.8	1408.36
822	1551.78	1411.49
821.5	1555.64	1414.13
821	1560.3	1416.71
820.5	1565.48	1419.21
820	1571.12	1421.78
819.5	1576.41	1424.18
819	1581.42	1426.58
818.5	1586.24	1429.57
818	1591.54	1433.28
817.5	1596.4	1437.44
817	1601.04	1441.83
816.5	1605.64	1445.88
816	1609.97	1450.42
815.5	1614.16	1454.89
815	1618.79	1459.84
814.5	1623.41	1464.59
814	1627.99	1469.72
813.5	1632.61	1474.48
813	1637.43	1479.7
812.5	1641.98	1484.78
812	1646.53	1489.95
811.5	1650.94	1494.89
811	1654.86	1499.21
810.5	1659.24	1504.01
810	1663.66	1509.05
809.5	1668.18	1513.73
809	1672.66	1518.56
808.5	1677.22	1523.47
808	1681.85	1527.95
807.5	1686.51	1532.59
807	1690.61	1537.14
806.5	1694.48	1541.84
806	1698.77	1546.42
805.5	1702.92	1550.55
805	1707.44	1555.34
804.5	1711.87	1560.15
804	1716.2	1565.11
803.5	1720.41	1570.15
803	1724.8	1575.25
802.5	1729.21	1580.58
802	1733.48	1585.2
801.5	1737.48	1590.02
801	1741.69	1595.06
800.5	1745.99	1600.01
800	1750.14	1604.84
799.5	1754.76	1609.54
799	1759.39	1614.52
798.5	1764.1	1619.3
798	1768.61	1624.04
797.5	1773.36	1628.92
797	1778.76	1633.97
796.5	1783.73	1638.91
796	1788.46	1643.63
795.5	1793.42	1648.92
795	1797.83	1653.94
794.5	1802.7	1659.25
794	1806.96	1664.56
793.5	1811.61	1670.02
793	1816.11	1675.37
792.5	1820.45	1680.34
792	1824.85	1685.66
791.5	1829.41	1690.97
791	1834.04	1696.23
790.5	1838.71	1701.38
790	1843.03	1706.41
789.5	1847.76	1711.42
789	1852.53	1716.54
788.5	1857.69	1721.7
788	1862.77	1726.68
787.5	1868.05	1731.62
787	1873.35	1736.48
786.5	1878.9	1741.78
786	1884.2	1747.03
785.5	1889.37	1752.12
785	1894.9	1757.58
784.5	1899.85	1762.58
784	1904.82	1767.86
783.5	1910.39	1773.51
783	1915.37	1778.73
782.5	1920.52	1783.86
782	1925.63	1788.97
781.5	1931.04	1794.78
781	1936.15	1800.26
780.5	1941.16	1805.46
780	1946.74	1810.98
779.5	1952.3	1816.59
779	1957.28	1821.91
778.5	1962.55	1827.62
778	1967.93	1833.15
777.5	1973.16	1838.78
777	1978.2	1844.15
776.5	1983.41	1849.82
776	1988.71	1855.6
775.5	1993.86	1861.19
775	1999.28	1867.02
774.5	2004.46	1872.34
774	2009.86	1877.94
773.5	2015.75	1883.91
773	2021.1	1889.54
772.5	2026.34	1895.05
772	2032.22	1900.86
771.5	2039	1907.32
771	2045.13	1913.69
770.5	2050.95	1919.85
770	2056.85	1926.34
769.5	2062.29	1932.8
769	2067.02	1938.66
768.5	2071.39	1944.88
768	2075.9	1951.79
767.5	2080.41	1958.67
767	2084.98	1965.53
766.5	2089.65	1972.21
766	2094.38	1978.62
765.5	2099.68	1985.15
765	2104.27	1991.15
764.5	2108.7	1996.85
764	2113.25	2002.13
763.5	2118.43	2007.62
763	2124.33	2013.34
762.5	2130.75	2018.9
762	2138.16	2024.93
761.5	2145.67	2030.48
761	2153.06	2036.06
760.5	2160.35	2041.64
760	2167.43	2047.68
759.5	2174.47	2053.95
759	2181.53	2060.74
758.5	2188.72	2067.62
758	2195.39	2074.29
757.5	2202.27	2080.99
757	2208.85	2087.68
756.5	2215.29	2094.18
756	2221.87	2100.79
755.5	2227.88	2106.87
755	2234.03	2113.02
754.5	2240.46	2119.57
754	2246.49	2125.74
753.5	2252.54	2131.95
753	2258.24	2138
752.5	2264.46	2144.2
752	2270.68	2150.46
751.5	2276.6	2156.42
751	2282.86	2162.76
750.5	2288.98	2168.89
750	2295.83	2175.72
749.5	2302.12	2181.92
749	2308.93	2188.7
748.5	2315.39	2195.3
748	2322.21	2202.26
747.5	2328.91	2209.12
747	2336.09	2216.62
746.5	2342.87	2223.53
746	2349.95	2231.02
745.5	2356.52	2237.85
745	2363.47	2245.11
744.5	2370.2	2252.13
744	2377.18	2259.34
743.5	2384.2	2266.7
743	2390.99	2273.76
742.5	2397.56	2280.41
742	2404.55	2287.34
741.5	2411.7	2294.28
741	2418.69	2301.17
740.5	2425.95	2308.12
740	2433.03	2314.75
739.5	2440.32	2321.64
739	2447.59	2328.73
738.5	2455.34	2336.47
738	2462.48	2343.7
737.5	2469.93	2351.36
737	2477.47	2359.14
736.5	2484.77	2366.78
736	2491.85	2374.29
735.5	2499.44	2382.35
735	2506.69	2390.01
734.5	2514.23	2397.78
734	2521.08	2404.98
733.5	2527.88	2412.29
733	2535	2419.89
732.5	2542.07	2427.08
732	2549.12	2434.07
731.5	2556.26	2440.96
731	2563.43	2447.78
730.5	2570.88	2454.63
730	2578.37	2461.53
729.5	2585.94	2468.36
729	2594.11	2475.59
728.5	2601.96	2482.77
728	2609.85	2489.98
727.5	2617.99	2497.45
727	2626.04	2504.78
726.5	2634.41	2512.57
726	2642.32	2519.85
725.5	2650.53	2527.51
725	2658.71	2535.21
724.5	2667.1	2543.17
724	2675.15	2550.92
723.5	2683.75	2559.23
723	2692.14	2567.48
722.5	2700.32	2575.84
722	2708.27	2583.94
721.5	2716.46	2592.26
721	2724.82	2600.99
720.5	2732.98	2609.57
720	2741.41	2618.42
719.5	2749.86	2627.47
719	2758.54	2636.64
718.5	2767.03	2645.85
718	2775.85	2655.29
717.5	2784.63	2664.59
717	2793.35	2673.89
716.5	2801.85	2682.95
716	2810.4	2691.89
715.5	2819.06	2701.02
715	2827.54	2709.87
714.5	2835.84	2718.38
714	2844.57	2727.16
713.5	2853.01	2735.53
713	2862.05	2744.07
712.5	2871	2752.37
712	2879.72	2760.38
711.5	2888.66	2768.46
711	2897.21	2776.19
710.5	2906	2784.08
710	2914.66	2791.57
709.5	2923.98	2799.89
709	2933.12	2807.92
708.5	2942.22	2816.01
708	2952.16	2824.96
707.5	2961.66	2833.52
707	2971.08	2842.13
706.5	2980.32	2850.8
706	2989.56	2859.53
705.5	2998.89	2868.34
705	3007.65	2876.72
704.5	3017.13	2885.83
704	3026.56	2894.7
703.5	3035.45	2903.45
703	3044.45	2912.24
702.5	3054.23	2921.76
702	3063.67	2930.95
701.5	3073.59	2940.56
701	3082.91	2949.72
700.5	3092.46	2958.93
700	3102.58	2968.77
699.5	3112.35	2978.21
699	3121.94	2987.53
698.5	3132.25	2997.64
698	3142.25	3007.46
697.5	3152.94	3018.03
697	3163.24	3028.22
696.5	3173.98	3038.9
696	3184.56	3049.42
695.5	3194.62	3059.51
695	3205.2	3070.18
694.5	3215.9	3081.13
694	3226.36	3091.88
693.5	3237.06	3102.87
693	3247.67	3113.65
692.5	3258.36	3124.62
692	3269.17	3135.58
691.5	3279.81	3146.23
691	3290.97	3157.4
690.5	3301.69	3167.82
690	3313.17	3178.86
689.5	3324.81	3190.02
689	3335.72	3200.47
688.5	3347.16	3211.46
688	3358.29	3221.91
687.5	3369.54	3232.47
687	3380.04	3242.3
686.5	3391.2	3252.81
686	3402.72	3263.5
685.5	3413.68	3273.65
685	3425.28	3284.28
684.5	3437.02	3294.99
684	3448.03	3305.18
683.5	3459.06	3315.39
683	3470.48	3325.88
682.5	3481.46	3335.96
682	3492.57	3346.16
681.5	3504.02	3356.61
681	3515	3366.67
680.5	3526.91	3377.57
680	3538.72	3388.49
679.5	3549.94	3398.76
679	3561.76	3409.79
678.5	3573.03	3420.47
678	3584.59	3431.23
677.5	3596.58	3442.73
677	3608.07	3453.77
676.5	3620.22	3465.44
676	3632.03	3476.64
675.5	3644.49	3488.35
675	3656.48	3499.65
674.5	3669.01	3511.53
674	3680.91	3522.91
673.5	3693.58	3534.91
673	3705.76	3546.48
672.5	3718.5	3558.53
672	3731.42	3570.78
671.5	3743.69	3582.22
671	3756.68	3594.54
670.5	3769.66	3606.7
670	3782.84	3618.98
669.5	3796.07	3631.44
669	3809.36	3643.95
668.5	3822.65	3656.33
668	3836.07	3668.74
667.5	3849.41	3681.08
667	3863.58	3694.13
666.5	3876.96	3706.47
666	3890.49	3718.92
665.5	3904.52	3731.87
665	3917.84	3744.2
664.5	3931.84	3757.17
664	3945.41	3769.74
663.5	3959.82	3783.12
663	3973.77	3795.89
662.5	3988.28	3809.18
662	4002.54	3822.31
661.5	4016.39	3835.15
661	4030.9	3848.51
660.5	4045.64	3861.98
660	4060.28	3875.27
659.5	4074.37	3888.1
659	4089.35	3901.81
658.5	4104.43	3915.62
658	4118.65	3928.67
657.5	4133.5	3942.25
657	4147.73	3955.35
656.5	4162.85	3969.41
656	4177.38	3983.02
655.5	4192.17	3996.75
655	4206.97	4010.47
654.5	4221.72	4024.28
654	4236.64	4038.4
653.5	4251.8	4052.75
653	4266.27	4066.6
652.5	4281.49	4080.93
652	4296.1	4094.7
651.5	4310.85	4108.55
651	4325.84	4122.49
650.5	4340.6	4136.5
650	4356.03	4150.9
649.5	4370.89	4164.75
649	4385.84	4178.68
648.5	4400.92	4192.6
648	4416.18	4206.63
647.5	4431.61	4220.73
647	4447.98	4235.69
646.5	4463.84	4250
646	4480.43	4264.99
645.5	4496.43	4279.52
645	4513.4	4295
644.5	4529.34	4309.47
644	4546.72	4325.26
643.5	4564.23	4341.01
643	4581.92	4357
642.5	4599.41	4372.73
642	4616.19	4388.01
641.5	4633.55	4403.89
641	4652.01	4420.69
640.5	4669.65	4436.71
640	4687.2	4452.75
639.5	4704.71	4468.8
639	4722.28	4484.81
638.5	4740.89	4501.78
638	4758.22	4517.55
637.5	4775.54	4533.38
637	4793.83	4549.91
636.5	4811.1	4565.74
636	4829.33	4582.49
635.5	4847.58	4599.12
635	4865.47	4615.52
634.5	4884.23	4632.71
634	4902.1	4649.16
633.5	4920.56	4666.15
633	4939.03	4683.06
632.5	4956.79	4699.38
632	4975.66	4716.65
631.5	4995.03	4734.28
631	5013.54	4751.11
630.5	5032.04	4768.08
630	5051.57	4785.78
629.5	5070.59	4803.17
629	5089.76	4820.52
628.5	5108.71	4837.74
628	5127.92	4855.22
627.5	5146.32	4871.87
627	5166.12	4889.84
626.5	5184.89	4906.81
626	5203.98	4924.13
625.5	5222.79	4941.24
625	5243.02	4959.78
624.5	5262.06	4977.12
624	5281.54	4994.88
623.5	5301.07	5012.51
623	5321.62	5031.14
622.5	5341.53	5049.1
622	5362.55	5068.11
621.5	5382.62	5086.05
621	5403.86	5105.03
620.5	5425.2	5124.13
620	5446.51	5143.19
619.5	5467.88	5162.23
619	5490.58	5182.29
618.5	5512.02	5201.24
618	5534.63	5221.18
617.5	5556.12	5239.98
617	5577.8	5259.03
616.5	5600.62	5279.13
616	5622.29	5298.08
615.5	5643.81	5316.97
615	5665.43	5335.94
614.5	5687.03	5354.98
614	5708.71	5373.88
613.5	5730.39	5392.8
613	5752.52	5412.09
612.5	5774.72	5431.51
612	5797.1	5451.15
611.5	5819.66	5470.85
611	5842.33	5490.74
610.5	5865.24	5510.89
610	5888.1	5530.96
609.5	5911.09	5551.28
609	5934.13	5571.45
608.5	5957.38	5591.73
608	5981.73	5613.15
607.5	6005.1	5633.76
607	6028.78	5654.52
606.5	6053.49	5676.21
606	6076.84	5696.81
605.5	6101.69	5718.64
605	6125.48	5739.59
604.5	6149.39	5760.7
604	6174.5	5782.92
603.5	6198.25	5804
603	6222.31	5825.26
602.5	6246.8	5846.92
602	6271.49	5868.9
601.5	6296.49	5890.97
601	6321.41	5912.91
600.5	6346.52	5935.19
600	6371.8	5957.62
599.5	6397.61	5980.48
599	6422.16	6002.18
598.5	6448.19	6025.4
598	6474.21	6048.42
597.5	6499.09	6070.58
597	6525.29	6093.58
596.5	6550.53	6115.82
596	6577.34	6139.49
595.5	6602.73	6161.93
595	6629.7	6185.79
594.5	6655.41	6208.52
594	6682.94	6232.65
593.5	6710.52	6256.95
593	6736.67	6279.85
592.5	6764.47	6304.18
592	6792.27	6328.55
591.5	6820.23	6352.89
591	6847.18	6376.57
590.5	6875.31	6401.14
590	6904.93	6427.15
589.5	6933.2	6451.94
589	6961.25	6476.53
588.5	6989.48	6501.18
588	7017.86	6525.94
587.5	7047.35	6551.86
587	7075.7	6576.66
586.5	7104.27	6601.61
586	7134.3	6627.79
585.5	7164.43	6653.99
585	7193.22	6679.06
584.5	7223.53	6705.14
584	7252.79	6730.67
583.5	7283.55	6757.17
583	7312.86	6782.47
582.5	7343.7	6809.1
582	7373.24	6834.66
581.5	7404.33	6861.51
581	7434.28	6887.3
580.5	7463.88	6912.87
580	7495.07	6939.88
579.5	7525.19	6966.02
579	7555.17	6992.06
578.5	7585.09	7018.08
578	7615.27	7044.41
577.5	7645.41	7070.59
577	7676.01	7097.34
576.5	7705.31	7122.88
576	7736.51	7150.15
575.5	7766.28	7176.12
575	7798.17	7203.87
574.5	7828.54	7230.45
574	7859.16	7257.06
573.5	7890.02	7284.03
573	7922.25	7312.23
572.5	7953.42	7339.34
572	7984.79	7366.55
571.5	8018.34	7395.71
571	8050.52	7423.47
570.5	8084.17	7452.58
570	8118.32	7481.89
569.5	8152.22	7511.06
569	8186.15	7540.16
568.5	8221.82	7570.84
568	8255.66	7599.98
567.5	8289.65	7629.26
567	8325.57	7660.19
566.5	8361.82	7691.32
566	8395.89	7720.62
565.5	8431.93	7751.66
565	8466.18	7781.14
564.5	8501.71	7811.93
564	8536	7841.7
563.5	8572.04	7873.08
563	8606.59	7903.03
562.5	8642.78	7934.55
562	8677.34	7964.52
561.5	8713.85	7996.2
561	8748.61	8026.33
560.5	8784.95	8058
560	8819.69	8088.2
559.5	8856.23	8120.13
559	8893.03	8152.13
558.5	8928.31	8182.85
558	8965.78	8215.28
557.5	9003.44	8247.84
557	9038.84	8278.21
556.5	9074.48	8309
556	9111.87	8341.23
555.5	9147.54	8371.92
555	9183.53	8403.07
554.5	9217.92	8432.67
554	9254.48	8464.05
553.5	9291.35	8495.68
553	9326.6	8525.69
552.5	9363.78	8557.53
552	9399.12	8587.63
551.5	9436.33	8619.42
551	9471.91	8649.88
550.5	9509.55	8682.27
550	9547.57	8714.94
549.5	9584.3	8746.52
549	9622.83	8779.6
548.5	9661.63	8812.87
548	9700.73	8846.35
547.5	9739.53	8879.79
547	9778.69	8913.37
546.5	9816.18	8945.74
546	9855.81	8979.81
545.5	9895.89	9014.07
545	9933.56	9046.31
544.5	9971.59	9078.76
544	10011.7	9112.83
543.5	10050.1	9145.53
543	10088.3	9177.83
542.5	10128.7	9211.84
542	10167.3	9244.51
541.5	10208.4	9279.03
541	10249.3	9313.44
540.5	10290.1	9347.64
540	10330.9	9381.81
539.5	10371.5	9415.94
539	10414.3	9451.9
538.5	10454.8	9486.01
538	10497.5	9521.87
537.5	10540.1	9557.66
537	10580.9	9591.89
536.5	10623.3	9627.5
536	10665.7	9663.14
535.5	10705.7	9696.75
535	10747.9	9732.22
534.5	10789.8	9767.61
534	10831.6	9802.89
533.5	10870.9	9836.36
533	10911.7	9871.41
532.5	10949.9	9904.68
532	10989.6	9939.82
531.5	11026.4	9973.09
531	11062.1	10006.2
530.5	11098.8	10041.2
530	11133	10074.7
529.5	11166.1	10108.4
529	11198.6	10142.5
528.5	11229.7	10176.1
528	11259.9	10209.8
527.5	11289.3	10243.6
527	11316.6	10275.8
526.5	11344.8	10309.9
526	11371.1	10342.4
525.5	11398.1	10376.8
525	11423.7	10409.7
524.5	11449.9	10444.3
524	11474.5	10477.4
523.5	11500.2	10512.4
523	11523.7	10545.3
522.5	11548.3	10580.2
522	11571.2	10613.3
521.5	11594.5	10647.7
521	11616.5	10681
520.5	11639.1	10716
520	11661	10750.6
519.5	11681.2	10783.5
519	11702.1	10817.7
518.5	11722.5	10851.8
518	11741.3	10883.7
517.5	11760.7	10916.8
517	11779.7	10949
516.5	11798.4	10980.7
516	11816.7	11011.4
515.5	11834.8	11041.3
515	11852.6	11070.6
514.5	11870.4	11099
514	11887.8	11126.4
513.5	11905.9	11154
513	11922.9	11179.4
512.5	11940.4	11204.8
512	11956.9	11228.1
511.5	11973.8	11251.7
511	11990.7	11274.8
510.5	12006.4	11296.2
510	12022.5	11317.8
509.5	12037.6	11338
509	12053.3	11358.9
508.5	12067.9	11378.2
508	12082	11397.1
507.5	12096.5	11416.4
507	12109.9	11434.4
506.5	12123	11452.1
506	12135.9	11469.6
505.5	12149	11487.8
505	12161.2	11504.8
504.5	12173	11521.3
504	12184.5	11537.4
503.5	12195.8	11553.2
503	12206.7	11568.6
502.5	12217.3	11583.8
502	12227.1	11597.7
501.5	12237.2	11612.1
501	12246.5	11625.5
500.5	12255.7	11638.6
500	12264.3	11650.9
499.5	12273.3	11663.6
499	12282	11675.8
498.5	12290.7	11687.9
498	12299.3	11699.8
497.5	12308.3	11711.9
497	12316.6	11722.9
496.5	12325	11733.7
496	12333.2	11743.7
495.5	12340.9	11752.7
495	12348.5	11761.2
494.5	12355.9	11769.4
494	12363.2	11777.3
493.5	12370.8	11785.6
493	12378	11793.2
492.5	12385.4	11800.7
492	12392.3	11807.6
491.5	12399.3	11814.4
491	12405.9	11820.6
490.5	12412.4	11826.6
490	12419.4	11833.1
489.5	12426.3	11839.8
489	12432.9	11846.2
488.5	12440.1	11853.2
488	12447.1	11859.8
487.5	12454.1	11865.8
487	12460.7	11871.2
486.5	12467.1	11876
486	12473.6	11880.4
485.5	12479.5	11884
485	12485.5	11887.1
484.5	12491.1	11889.6
484	12496.6	11891.5
483.5	12501.7	11892.9
483	12506.7	11894
482.5	12511.4	11895
482	12516.3	11896
481.5	12521	11896.8
481	12525.5	11897.4
480.5	12530.1	11897.9
480	12534.7	11898.4
479.5	12539.4	11899
479	12544.3	11900
478.5	12549.4	11901.2
478	12554.6	11902.4
477.5	12559.7	11903.2
477	12564.1	11902.8
476.5	12568.2	11901.2
476	12572.1	11898.8
475.5	12575.9	11896.3
475	12579.6	11893.7
474.5	12583.3	11891
474	12586.9	11887.8
473.5	12590.4	11884
473	12593.7	11879.2
472.5	12596.6	11873.5
472	12599	11866.3
471.5	12600.9	11857.2
471	12602.3	11847
470.5	12603.7	11836.5
470	12605.3	11826.7
469.5	12607.4	11817
469	12609.4	11807.8
468.5	12611.2	11798.1
468	12612.6	11787.2
467.5	12613.7	11775.4
467	12614.5	11762.6
466.5	12615.1	11748.9
466	12615.4	11735.2
465.5	12615.7	11720.9
465	12616.1	11706.7
464.5	12616.8	11692.9
464	12617.7	11678.3
463.5	12618.5	11663.7
463	12619	11647.7
462.5	12619.2	11629.1
462	12618.8	11608.5
461.5	12618.2	11587.4
461	12617.3	11564.3
460.5	12616.3	11541.4
460	12615.4	11517
459.5	12614.4	11492.9
459	12613.4	11467.7
458.5	12612.1	11439.9
458	12610.7	11412
457.5	12609	11381.1
457	12607.2	11348.1
456.5	12605	11312.9
456	12602.7	11277.2
455.5	12600.2	11237.7
455	12597.8	11197.8
454.5	12595.2	11155.1
454	12592.4	11111.9
453.5	12589.1	11065.1
453	12585.2	11012.7
452.5	12581.1	10960.5
452	12577	10906.5
451.5	12572.7	10850.7
451	12567.9	10789.7
450.5	12563.1	10729.8
450	12557.8	10664.8
449.5	12552.1	10597.9
449	12546.2	10529.4
448.5	12539.9	10459.5
448	12533.2	10388.7
447.5	12526.7	10320.8
447	12519.8	10249.1
446.5	12513.3	10181.1
446	12506.2	10108.6
445.5	12499	10038.7
445	12491.2	9963.96
444.5	12483.3	9891.7
444	12474.6	9814.59
443.5	12465.5	9736.86
443	12456.2	9658.45
442.5	12445.9	9575.47
442	12435.9	9496.12
441.5	12425.5	9415.82
441	12414.1	9330.83
440.5	12403	9249.49
440	12390.9	9163.77
439.5	12379	9081.95
439	12366.8	9000.07
438.5	12353.6	8913.82
438	12340.6	8831.46
437.5	12327	8748.68
437	12312.2	8661.69
436.5	12297.4	8578.74
436	12282	8495.8
435.5	12265.1	8408.85
435	12247.3	8322.03
434.5	12229.5	8239.21
434	12209.7	8152.38
433.5	12188.8	8065.64
433	12167.7	7983.02
432.5	12144.1	7895.98
432	12120.4	7812.93
431.5	12095.3	7729.91
431	12070.1	7651.1
430.5	12042.1	7567.87
430	12012.9	7484.98
429.5	11982.3	7402.17
429	11950.3	7319.25
428.5	11916.8	7236.47
428	11881.8	7153.88
427.5	11846.9	7075.53
427	11808	6992.91
426.5	11767.2	6910.45
426	11726.4	6832.36
425.5	11681	6750.22
425	11635.6	6672.42
424.5	11587.9	6594.83
424	11534.8	6513.57
423.5	11480.9	6436.7
423	11419.5	6356.09
422.5	11353.2	6275.73
422	11282.2	6195.89
421.5	11210.6	6120.68
421	11131	6042.11
420.5	11051.6	5967.89
420	10964.5	5890.53
419.5	10873.6	5813.67
419	10784.1	5741.29
418.5	10686.7	5665.76
418	10586.4	5591.11
417.5	10483.8	5517.33
417	10379.4	5444.37
416.5	10274.2	5372.41
416	10164	5297.94
415.5	10058.9	5227.94
415	9953.85	5158.95
414.5	9849.07	5090.92
414	9744.27	5023.89
413.5	9639.9	4957.9
413	9535.66	4892.85
412.5	9426.52	4825.58
412	9317.77	4759.47
411.5	9214.52	4697.38
411	9106.62	4633.27
410.5	8999.12	4570.18
410	8891.81	4507.88
409.5	8785.13	4446.63
409	8683.83	4388.97
408.5	8582.83	4332.12
408	8482.17	4275.97
407.5	8381.72	4220.5
407	8281.56	4165.68
406.5	8181.51	4111.45
406	8081.77	4057.96
405.5	7982.8	4005.11
405	7884.07	3952.88
404.5	7790.18	3903.68
404	7691.74	3852.37
403.5	7593.3	3801.45
403	7500.03	3753.56
402.5	7402.05	3703.67
402	7304.35	3654.27
401.5	7211.76	3607.79
401	7115.13	3559.59
400.5	7023.63	3514.33
400	6927.65	3467.17
399.5	6837.02	3422.92
399	6741.96	3376.86
398.5	6652.19	3333.68
398	6558.49	3288.77
397.5	6470.01	3246.66
397	6382.58	3205.34
396.5	6291.29	3162.52
396	6205.34	3122.53
395.5	6115.96	3081.11
395	6027.6	3040.35
394.5	5940.19	3000.21
394	5853.71	2960.71
393.5	5768.58	2921.86
393	5684.86	2883.87
392.5	5598.36	2844.62
392	5517.28	2807.93
391.5	5437.31	2771.91
391	5354.55	2734.76
390.5	5276.94	2699.94
390	5200.46	2665.77
389.5	5125.15	2632.04
389	5051.01	2599.02
388.5	4974.39	2564.93
388	4902.73	2533.08
387.5	4828.64	2500.19
387	4759.34	2469.49
386.5	4687.58	2437.69
386	4620.28	2407.92
385.5	4550.67	2377.15
385	4482.4	2346.96
384.5	4418.56	2318.75
384	4352.76	2289.72
383.5	4288.23	2261.21
383	4227.71	2234.48
382.5	4168.02	2208.13
382	4109.24	2182.21
381.5	4051.17	2156.68
381	3994.03	2131.5
380.5	3937.49	2106.61
380	3884.56	2083.3
379.5	3829.61	2059.2
379	3775.54	2035.47
378.5	3724.78	2013.21
378	3671.88	1990.06
377.5	3619.7	1967.21
377	3568.06	1944.6
376.5	3517.28	1922.25
376	3467.17	1900.19
375.5	3417.77	1878.41
375	3371.6	1857.99
374.5	3326.06	1837.83
374	3281.19	1817.98
373.5	3234.73	1797.37
373	3191.18	1778.01
372.5	3143.88	1756.9
372	3099.64	1737.19
371.5	3056.23	1717.75
371	3015.78	1699.63
370.5	2976.04	1681.83
370	2936.96	1664.28
369.5	2896.52	1646.14
369	2858.78	1629.19
368.5	2819.84	1611.63
368	2779.75	1593.56
367.5	2740.63	1575.87
367	2704.15	1559.33
366.5	2668.4	1543.13
366	2633.38	1527.21
365.5	2600.7	1512.37
365	2566.92	1496.99
364.5	2533.78	1481.91
364	2501.45	1467.12
363.5	2468.11	1451.82
363	2437.09	1437.59
362.5	2405.21	1422.9
362	2374.03	1408.56
361.5	2343.48	1394.46
361	2314.92	1381.27
360.5	2285.45	1367.61
360	2258.09	1354.91
359.5	2229.92	1341.82
359	2203.71	1329.6
358.5	2176.73	1316.94
358	2151.51	1305.09
357.5	2126.73	1293.48
357	2102.41	1282.06
356.5	2078.39	1270.73
356	2053.69	1259.05
355.5	2029.33	1247.51
355	2006.53	1236.64
354.5	1984.07	1225.91
354	1963.1	1215.89
353.5	1941.32	1205.43
353	1921.92	1196.18
352.5	1900.64	1185.99
352	1880.7	1176.42
351.5	1860.94	1166.98
351	1841.47	1157.61
350.5	1821.28	1147.83
350	1802.31	1138.64
349.5	1782.73	1129.15
349	1763.42	1119.8
348.5	1745.4	1111.02
348	1726.74	1101.93
347.5	1708.41	1092.94
347	1690.34	1084.08
346.5	1673.45	1075.8
346	1655.97	1067.15
345.5	1639.67	1059.08
345	1622.75	1050.71
344.5	1606.21	1042.47
344	1589.91	1034.39
343.5	1574.01	1026.48
343	1558.37	1018.69
342.5	1543	1011.01
342	1527.94	1003.44
341.5	1513.12	996.01
341	1498.52	988.717
340.5	1483.49	981.147
340	1468.74	973.713
339.5	1454.35	966.443
339	1440.89	959.612
338.5	1427.69	952.873
338	1415.38	946.577
337.5	1402.6	940.018
337	1390.03	933.558
336.5	1377.08	926.857
336	1364.97	920.613
335.5	1352.42	914.186
335	1340.12	907.797
334.5	1328.01	901.549
334	1316.1	895.376
333.5	1304.95	889.586
333	1293.43	883.569
332.5	1282.67	877.963
332	1271.48	872.157
331.5	1261.03	866.662
331	1250.7	861.25
330.5	1240.52	855.91
330	1230.45	850.645
329.5	1220.52	845.361
329	1211.22	840.426
328.5	1201.54	835.278
328	1191.94	830.198
327.5	1182.92	825.404
327	1173.99	820.611
326.5	1165.14	815.925
326	1156.38	811.242
325.5	1147.73	806.605
325	1139.17	802.04
324.5	1130.24	797.227
324	1121.44	792.474
323.5	1112.74	787.811
323	1104.58	783.443
322.5	1096.07	778.875
322	1088.1	774.605
321.5	1080.24	770.388
321	1072.12	765.987
320.5	1064.51	761.848
320	1056.61	757.558
319.5	1048.82	753.327
319	1041.52	749.351
318.5	1033.55	744.991
318	1026.11	740.93
317.5	1018.43	736.754
317	1010.89	732.598
316.5	1003.81	728.688
316	996.843	724.854
315.5	989.975	721.046
315	983.226	717.279
314.5	976.227	713.349
314	969.701	709.688
313.5	963.271	706.087
313	956.942	702.526
312.5	950.693	698.999
312	944.248	695.377
311.5	938.19	691.953
311	931.918	688.382
310.5	925.714	684.867
310	919.914	681.567
309.5	913.889	678.114
309	908.247	674.862
308.5	902.349	671.486
308	896.855	668.335
307.5	891.129	665.022
307	885.722	661.917
306.5	880.395	658.815
306	875.363	655.885
305.5	870.124	652.801
305	864.943	649.748
304.5	860.073	646.869
304	854.975	643.859
303.5	849.924	640.832
303	844.944	637.869
302.5	840.215	635.04
302	835.559	632.265
301.5	830.954	629.483
301	826.088	626.604
300.5	821.52	623.838
300	816.729	620.918
299.5	811.984	618.051
299	807.293	615.221
298.5	802.9	612.528
298	798.526	609.858
297.5	794.203	607.169
297	789.929	604.545
296.5	785.448	601.801
296	781.251	599.17
295.5	776.662	596.288
295	772.324	593.589
294.5	768.042	590.887
294	763.83	588.232
293.5	759.886	585.732
293	755.777	583.089
292.5	751.708	580.5
292	747.691	577.916
291.5	743.724	575.385
291	739.793	572.896
290.5	735.947	570.403
290	731.928	567.836
289.5	728.134	565.406
289	724.406	562.998
288.5	720.525	560.497
288	716.89	558.139
287.5	713.128	555.677
287	709.353	553.216
286.5	705.794	550.947
286	702.352	548.662
285.5	698.92	546.438
285	695.318	544.069
284.5	691.79	541.715
284	688.272	539.418
283.5	685.122	537.325
283	681.859	535.143
282.5	678.623	532.994
282	675.251	530.687
281.5	671.885	528.407
281	668.697	526.253
280.5	665.549	524.128
280	662.424	521.978
279.5	659.236	519.822
279	656.071	517.649
278.5	653.074	515.592
278	649.904	513.431
277.5	646.74	511.24
277	643.561	509.021
276.5	640.549	506.897
276	637.508	504.731
275.5	634.477	502.569
275	631.412	500.406
274.5	628.148	498.072
274	625.044	495.81
273.5	621.909	493.481
273	618.554	490.984
272.5	615.328	488.57
272	611.861	485.934
271.5	608.294	483.197
271	604.847	480.504
270.5	601.033	477.518
270	597.116	474.375
269.5	593.015	471.08
269	588.559	467.438
268.5	584.36	463.979
268	579.816	460.214
267.5	575.373	456.512
267	570.635	452.549
266.5	565.565	448.335
266	560.768	444.242
265.5	555.963	440.193
265	551.263	436.172
264.5	546.31	431.974
264	541.768	428.063
263.5	537.083	424.083
263	532.765	420.399
262.5	528.524	416.831
262	524.391	413.326
261.5	520.367	409.926
261	516.13	406.312
260.5	512.404	403.102
260	508.632	399.908
259.5	504.97	396.857
259	501.484	393.93
258.5	498.141	391.146
258	495.167	388.599
257.5	492.27	386.254
257	489.105	383.665
256.5	486.165	381.239
256	483.883	379.415
255.5	481.648	377.608
255	479.489	375.851
254.5	477.434	374.222
254	475.695	372.846
253.5	473.974	371.501
253	472.314	370.157
252.5	470.718	368.892
252	469.23	367.682
251.5	467.785	366.576
251	466.333	365.354
250.5	464.804	364.116
250	463.463	362.979
##### Extended Information
[Comments]
Sample name
Comment
User
Division
Company
[Detailed Information]
Creation date
Data array type
Horizontal axis
Vertical axis(1)
Vertical axis(2)
Vertical axis(3)
Start
End
Data interval
Data points
[Measurement Information]
Instrument name
Model name
Serial No.
Detector
Detector S/N
Lock-in amp.
HT volt
Accessory
Accessory S/N
Measurement date
CD Overload detect		HT
Photometric mode	HT
Measure range
Data pitch
CD scale
FL scale
D.I.T.
Bandwidth
Start mode
Scanning mode
Scanning speed
Baseline correction
Shutter control
Accumulations
N2 Flowmeter

## Sheet: Fig.3d
gabs value spectra for CNC and LigÌCNC in the thin-film state
Wavelength (nm)	gabs
	CNC	LigÌCNC
850	0.01756	0.01544
849.5	0.01759	0.01547
849	0.01762	0.0155
848.5	0.01765	0.01553
848	0.01769	0.01556
847.5	0.01772	0.0156
847	0.01775	0.01563
846.5	0.01779	0.01567
846	0.01783	0.0157
845.5	0.01786	0.01574
845	0.0179	0.01578
844.5	0.01794	0.01582
844	0.01798	0.01586
843.5	0.01802	0.0159
843	0.01806	0.01594
842.5	0.01811	0.01598
842	0.01815	0.01603
841.5	0.0182	0.01607
841	0.01824	0.01612
840.5	0.01829	0.01617
840	0.01833	0.01621
839.5	0.01838	0.01626
839	0.01843	0.01631
838.5	0.01848	0.01636
838	0.01853	0.01641
837.5	0.01859	0.01646
837	0.01864	0.01652
836.5	0.01869	0.01657
836	0.01875	0.01663
835.5	0.0188	0.01668
835	0.01886	0.01674
834.5	0.01892	0.0168
834	0.01898	0.01686
833.5	0.01904	0.01692
833	0.0191	0.01698
832.5	0.01916	0.01704
832	0.01922	0.0171
831.5	0.01928	0.01716
831	0.01935	0.01723
830.5	0.01941	0.01729
830	0.01948	0.01736
829.5	0.01954	0.01742
829	0.01961	0.01749
828.5	0.01968	0.01756
828	0.01975	0.01763
827.5	0.01982	0.0177
827	0.01989	0.01777
826.5	0.01996	0.01785
826	0.02004	0.01792
825.5	0.02011	0.01799
825	0.02019	0.01807
824.5	0.02026	0.01815
824	0.02034	0.01822
823.5	0.02042	0.0183
823	0.0205	0.01838
822.5	0.02058	0.01846
822	0.02066	0.01854
821.5	0.02074	0.01862
821	0.02082	0.0187
820.5	0.0209	0.01879
820	0.02099	0.01887
819.5	0.02107	0.01896
819	0.02116	0.01904
818.5	0.02125	0.01913
818	0.02133	0.01922
817.5	0.02142	0.01931
817	0.02151	0.0194
816.5	0.0216	0.01949
816	0.0217	0.01958
815.5	0.02179	0.01968
815	0.02188	0.01977
814.5	0.02198	0.01986
814	0.02207	0.01996
813.5	0.02217	0.02006
813	0.02226	0.02015
812.5	0.02236	0.02025
812	0.02246	0.02035
811.5	0.02256	0.02045
811	0.02266	0.02055
810.5	0.02276	0.02066
810	0.02287	0.02076
809.5	0.02297	0.02086
809	0.02308	0.02097
808.5	0.02318	0.02107
808	0.02329	0.02118
807.5	0.02339	0.02129
807	0.0235	0.0214
806.5	0.02361	0.02151
806	0.02372	0.02162
805.5	0.02383	0.02173
805	0.02395	0.02184
804.5	0.02406	0.02195
804	0.02417	0.02207
803.5	0.02429	0.02218
803	0.0244	0.0223
802.5	0.02452	0.02242
802	0.02464	0.02253
801.5	0.02475	0.02265
801	0.02487	0.02277
800.5	0.02499	0.02289
800	0.02512	0.02301
799.5	0.0252	0.02311
799	0.02529	0.0232
798.5	0.02538	0.02329
798	0.02547	0.02339
797.5	0.02556	0.02348
797	0.02565	0.02357
796.5	0.02574	0.02367
796	0.02584	0.02377
795.5	0.02593	0.02387
795	0.02602	0.02396
794.5	0.02612	0.02406
794	0.02622	0.02416
793.5	0.02631	0.02427
793	0.02641	0.02437
792.5	0.02652	0.02448
792	0.02662	0.02458
791.5	0.02672	0.02469
791	0.02683	0.0248
790.5	0.02694	0.02492
790	0.02705	0.02503
789.5	0.02717	0.02515
789	0.02728	0.02526
788.5	0.0274	0.02538
788	0.02751	0.0255
787.5	0.02763	0.02562
787	0.02775	0.02575
786.5	0.02788	0.02587
786	0.028	0.026
785.5	0.02813	0.02613
785	0.02826	0.02626
784.5	0.02839	0.02639
784	0.02853	0.02653
783.5	0.02867	0.02667
783	0.02881	0.02682
782.5	0.02896	0.02697
782	0.02912	0.02712
781.5	0.02928	0.02728
781	0.02945	0.02745
780.5	0.02963	0.02763
780	0.02981	0.02781
779.5	0.03	0.02799
779	0.0302	0.02819
778.5	0.03041	0.02839
778	0.03062	0.0286
777.5	0.03083	0.02881
777	0.03105	0.02902
776.5	0.03127	0.02924
776	0.0315	0.02946
775.5	0.03172	0.02968
775	0.03194	0.0299
774.5	0.03217	0.03012
774	0.03239	0.03034
773.5	0.03261	0.03056
773	0.03283	0.03077
772.5	0.03304	0.03099
772	0.03325	0.0312
771.5	0.03346	0.03141
771	0.03367	0.03161
770.5	0.03387	0.03181
770	0.03407	0.03201
769.5	0.03427	0.03221
769	0.03446	0.0324
768.5	0.03466	0.0326
768	0.03485	0.03279
767.5	0.03505	0.03298
767	0.03524	0.03317
766.5	0.03543	0.03337
766	0.03563	0.03356
765.5	0.03582	0.03375
765	0.03601	0.03394
764.5	0.03621	0.03414
764	0.03641	0.03433
763.5	0.03661	0.03453
763	0.03681	0.03473
762.5	0.03701	0.03492
762	0.03721	0.03513
761.5	0.03742	0.03533
761	0.03762	0.03554
760.5	0.03783	0.03574
760	0.03804	0.03595
759.5	0.03826	0.03616
759	0.03847	0.03637
758.5	0.03868	0.03659
758	0.0389	0.0368
757.5	0.03912	0.03702
757	0.03934	0.03723
756.5	0.03955	0.03745
756	0.03977	0.03767
755.5	0.03999	0.03789
755	0.04022	0.03811
754.5	0.04044	0.03833
754	0.04066	0.03855
753.5	0.04088	0.03877
753	0.0411	0.03899
752.5	0.04133	0.03921
752	0.04155	0.03943
751.5	0.04178	0.03965
751	0.042	0.03987
750.5	0.04223	0.0401
750	0.04245	0.04032
749.5	0.04268	0.04054
749	0.0429	0.04076
748.5	0.04312	0.04099
748	0.04335	0.04121
747.5	0.04357	0.04143
747	0.0438	0.04165
746.5	0.04402	0.04187
746	0.04424	0.04209
745.5	0.04446	0.04231
745	0.04469	0.04253
744.5	0.04491	0.04275
744	0.04513	0.04297
743.5	0.04535	0.04319
743	0.04557	0.04341
742.5	0.0458	0.04363
742	0.04602	0.04384
741.5	0.04624	0.04406
741	0.04646	0.04428
740.5	0.04669	0.0445
740	0.04691	0.04472
739.5	0.04714	0.04494
739	0.04736	0.04516
738.5	0.04758	0.04539
738	0.04781	0.04561
737.5	0.04803	0.04583
737	0.04826	0.04605
736.5	0.04849	0.04628
736	0.04872	0.0465
735.5	0.04895	0.04673
735	0.04919	0.04696
734.5	0.04942	0.04719
734	0.04966	0.04743
733.5	0.0499	0.04767
733	0.05014	0.04791
732.5	0.05039	0.04815
732	0.05064	0.04839
731.5	0.05089	0.04864
731	0.05114	0.04889
730.5	0.0514	0.04914
730	0.05165	0.04939
729.5	0.05191	0.04964
729	0.05217	0.0499
728.5	0.05243	0.05015
728	0.05269	0.05041
727.5	0.05295	0.05067
727	0.05322	0.05093
726.5	0.05348	0.05119
726	0.05374	0.05145
725.5	0.05401	0.05171
725	0.05428	0.05197
724.5	0.05455	0.05223
724	0.05482	0.0525
723.5	0.05509	0.05276
723	0.05536	0.05303
722.5	0.05564	0.0533
722	0.05592	0.05357
721.5	0.0562	0.05385
721	0.05648	0.05412
720.5	0.05677	0.0544
720	0.05706	0.05469
719.5	0.05735	0.05497
719	0.05765	0.05527
718.5	0.05796	0.05556
718	0.05827	0.05587
717.5	0.05858	0.05617
717	0.0589	0.05648
716.5	0.05922	0.0568
716	0.05955	0.05711
715.5	0.05988	0.05743
715	0.06021	0.05776
714.5	0.06054	0.05808
714	0.06087	0.05841
713.5	0.0612	0.05873
713	0.06153	0.05905
712.5	0.06186	0.05938
712	0.06219	0.0597
711.5	0.06252	0.06002
711	0.06284	0.06034
710.5	0.06317	0.06065
710	0.0635	0.06097
709.5	0.06382	0.06129
709	0.06415	0.06161
708.5	0.06448	0.06193
708	0.06481	0.06225
707.5	0.06514	0.06257
707	0.06547	0.0629
706.5	0.0658	0.06322
706	0.06614	0.06354
705.5	0.06647	0.06387
705	0.0668	0.06419
704.5	0.06714	0.06452
704	0.06747	0.06485
703.5	0.06781	0.06517
703	0.06815	0.0655
702.5	0.06848	0.06583
702	0.06882	0.06616
701.5	0.06916	0.06649
701	0.0695	0.06682
700.5	0.06985	0.06715
700	0.07019	0.06748
699.5	0.07054	0.06782
699	0.07089	0.06816
698.5	0.07124	0.0685
698	0.07159	0.06884
697.5	0.07195	0.06918
697	0.07231	0.06953
696.5	0.07268	0.06988
696	0.07304	0.07024
695.5	0.07341	0.07059
695	0.07379	0.07095
694.5	0.07416	0.07131
694	0.07454	0.07168
693.5	0.07492	0.07204
693	0.0753	0.07241
692.5	0.07568	0.07278
692	0.07607	0.07315
691.5	0.07645	0.07352
691	0.07684	0.0739
690.5	0.07723	0.07427
690	0.07762	0.07465
689.5	0.07802	0.07503
689	0.07841	0.07541
688.5	0.07881	0.07579
688	0.07921	0.07618
687.5	0.07962	0.07657
687	0.08002	0.07696
686.5	0.08043	0.07735
686	0.08084	0.07775
685.5	0.08126	0.07814
685	0.08167	0.07854
684.5	0.08209	0.07895
684	0.08251	0.07935
683.5	0.08294	0.07976
683	0.08336	0.08017
682.5	0.08379	0.08058
682	0.08422	0.08099
681.5	0.08465	0.0814
681	0.08508	0.08182
680.5	0.08552	0.08223
680	0.08595	0.08265
679.5	0.08638	0.08307
679	0.08682	0.08348
678.5	0.08726	0.0839
678	0.0877	0.08432
677.5	0.08814	0.08474
677	0.08858	0.08517
676.5	0.08903	0.08559
676	0.08948	0.08602
675.5	0.08993	0.08645
675	0.09038	0.08688
674.5	0.09083	0.08731
674	0.09129	0.08774
673.5	0.09175	0.08818
673	0.09221	0.08862
672.5	0.09268	0.08906
672	0.09315	0.08951
671.5	0.09363	0.08996
671	0.0941	0.09041
670.5	0.09459	0.09087
670	0.09507	0.09133
669.5	0.09556	0.09179
669	0.09606	0.09226
668.5	0.09656	0.09273
668	0.09706	0.09321
667.5	0.09757	0.09369
667	0.09808	0.09418
666.5	0.0986	0.09467
666	0.09912	0.09517
665.5	0.09965	0.09567
665	0.10019	0.09617
664.5	0.10072	0.09668
664	0.10126	0.09719
663.5	0.10181	0.09771
663	0.10236	0.09823
662.5	0.10291	0.09876
662	0.10347	0.09928
661.5	0.10402	0.09981
661	0.10459	0.10034
660.5	0.10515	0.10088
660	0.10572	0.10141
659.5	0.10628	0.10195
659	0.10686	0.10249
658.5	0.10743	0.10303
658	0.108	0.10358
657.5	0.10858	0.10413
657	0.10916	0.10467
656.5	0.10975	0.10522
656	0.11033	0.10578
655.5	0.11092	0.10633
655	0.11151	0.10689
654.5	0.1121	0.10745
654	0.1127	0.10801
653.5	0.1133	0.10857
653	0.1139	0.10914
652.5	0.11451	0.10971
652	0.11512	0.11028
651.5	0.11573	0.11085
651	0.11634	0.11143
650.5	0.11696	0.11201
650	0.11758	0.1126
649.5	0.11821	0.11318
649	0.11883	0.11377
648.5	0.11947	0.11436
648	0.1201	0.11496
647.5	0.12074	0.11556
647	0.12138	0.11616
646.5	0.12203	0.11676
646	0.12269	0.11737
645.5	0.12334	0.11799
645	0.124	0.11861
644.5	0.12467	0.11923
644	0.12534	0.11986
643.5	0.12602	0.12049
643	0.12671	0.12113
642.5	0.12739	0.12177
642	0.12809	0.12241
641.5	0.12879	0.12307
641	0.12949	0.12372
640.5	0.1302	0.12439
640	0.13092	0.12506
639.5	0.13164	0.12573
639	0.13237	0.12641
638.5	0.13311	0.1271
638	0.13385	0.12779
637.5	0.1346	0.12848
637	0.13535	0.12919
636.5	0.13611	0.1299
636	0.13688	0.13061
635.5	0.13765	0.13133
635	0.13843	0.13205
634.5	0.13921	0.13278
634	0.13999	0.13351
633.5	0.14079	0.13425
633	0.14158	0.13499
632.5	0.14239	0.13574
632	0.14319	0.13649
631.5	0.144	0.13724
631	0.14482	0.138
630.5	0.14564	0.13877
630	0.14647	0.13953
629.5	0.1473	0.14031
629	0.14814	0.14109
628.5	0.14899	0.14187
628	0.14984	0.14266
627.5	0.1507	0.14345
627	0.15156	0.14425
626.5	0.15243	0.14506
626	0.15331	0.14587
625.5	0.1542	0.14669
625	0.15509	0.14751
624.5	0.15599	0.14834
624	0.15689	0.14918
623.5	0.1578	0.15002
623	0.15872	0.15087
622.5	0.15964	0.15172
622	0.16058	0.15258
621.5	0.16151	0.15344
621	0.16245	0.15431
620.5	0.1634	0.15518
620	0.16435	0.15606
619.5	0.16531	0.15695
619	0.16628	0.15783
618.5	0.16725	0.15873
618	0.16823	0.15963
617.5	0.16921	0.16053
617	0.1702	0.16144
616.5	0.1712	0.16236
616	0.1722	0.16328
615.5	0.1732	0.1642
615	0.17421	0.16513
614.5	0.17523	0.16607
614	0.17626	0.16701
613.5	0.17728	0.16795
613	0.17832	0.1689
612.5	0.17936	0.16986
612	0.18041	0.17082
611.5	0.18146	0.17178
611	0.18252	0.17275
610.5	0.18358	0.17373
610	0.18465	0.17471
609.5	0.18573	0.17569
609	0.18681	0.17668
608.5	0.1879	0.17768
608	0.189	0.17868
607.5	0.1901	0.17969
607	0.19121	0.18071
606.5	0.19233	0.18173
606	0.19345	0.18276
605.5	0.19458	0.18379
605	0.19572	0.18483
604.5	0.19687	0.18588
604	0.19803	0.18694
603.5	0.1992	0.18801
603	0.20037	0.18908
602.5	0.20156	0.19017
602	0.20275	0.19126
601.5	0.20396	0.19236
601	0.20517	0.19346
600.5	0.20639	0.19458
600	0.20762	0.1957
599.5	0.20886	0.19683
599	0.21011	0.19797
598.5	0.21136	0.19911
598	0.21262	0.20026
597.5	0.21389	0.20142
597	0.21516	0.20258
596.5	0.21644	0.20375
596	0.21773	0.20493
595.5	0.21903	0.20611
595	0.22034	0.2073
594.5	0.22165	0.2085
594	0.22297	0.20971
593.5	0.2243	0.21092
593	0.22564	0.21214
592.5	0.22698	0.21337
592	0.22834	0.21461
591.5	0.22971	0.21586
591	0.23109	0.21712
590.5	0.23247	0.21838
590	0.23386	0.21966
589.5	0.23527	0.22094
589	0.23668	0.22223
588.5	0.2381	0.22352
588	0.23953	0.22483
587.5	0.24097	0.22614
587	0.24241	0.22746
586.5	0.24387	0.22879
586	0.24534	0.23012
585.5	0.24681	0.23147
585	0.2483	0.23282
584.5	0.2498	0.23418
584	0.2513	0.23555
583.5	0.25282	0.23693
583	0.25434	0.23832
582.5	0.25588	0.23972
582	0.25743	0.24113
581.5	0.25899	0.24255
581	0.26056	0.24397
580.5	0.26214	0.24541
580	0.26374	0.24686
579.5	0.26535	0.24832
579	0.26697	0.24979
578.5	0.2686	0.25126
578	0.27025	0.25275
577.5	0.27191	0.25425
577	0.27359	0.25576
576.5	0.27528	0.25728
576	0.27698	0.25881
575.5	0.2787	0.26035
575	0.28043	0.2619
574.5	0.28218	0.26347
574	0.28394	0.26504
573.5	0.28572	0.26662
573	0.28751	0.26821
572.5	0.28931	0.26981
572	0.29112	0.27142
571.5	0.29295	0.27304
571	0.29479	0.27467
570.5	0.29665	0.27631
570	0.29852	0.27796
569.5	0.3004	0.27962
569	0.3023	0.28129
568.5	0.30421	0.28297
568	0.30613	0.28467
567.5	0.30807	0.28637
567	0.31001	0.28809
566.5	0.31197	0.28981
566	0.31395	0.29155
565.5	0.31593	0.2933
565	0.31793	0.29506
564.5	0.31994	0.29684
564	0.32197	0.29863
563.5	0.324	0.30042
563	0.32604	0.30224
562.5	0.3281	0.30406
562	0.33017	0.3059
561.5	0.33225	0.30775
561	0.33433	0.30961
560.5	0.33644	0.31149
560	0.33855	0.31338
559.5	0.34066	0.31529
559	0.34279	0.3172
558.5	0.34493	0.31913
558	0.34708	0.32107
557.5	0.34923	0.32301
557	0.35139	0.32497
556.5	0.35356	0.32694
556	0.35574	0.32893
555.5	0.35792	0.33092
555	0.36011	0.33292
554.5	0.36231	0.33494
554	0.36452	0.33697
553.5	0.36674	0.33901
553	0.36896	0.34107
552.5	0.3712	0.34313
552	0.37344	0.34521
551.5	0.37568	0.3473
551	0.37793	0.34941
550.5	0.38019	0.35152
550	0.38245	0.35365
549.5	0.38472	0.35578
549	0.38698	0.35791
548.5	0.38923	0.36004
548	0.39148	0.36217
547.5	0.39371	0.36428
547	0.39591	0.36638
546.5	0.39809	0.36845
546	0.40025	0.3705
545.5	0.40238	0.37254
545	0.4045	0.37457
544.5	0.40663	0.37661
544	0.40876	0.37867
543.5	0.41091	0.38074
543	0.41308	0.38285
542.5	0.41527	0.38498
542	0.41749	0.38716
541.5	0.41975	0.38938
541	0.42204	0.39165
540.5	0.42438	0.39397
540	0.42677	0.39634
539.5	0.4292	0.39877
539	0.43166	0.40123
538.5	0.43414	0.40372
538	0.43661	0.4062
537.5	0.43907	0.40868
537	0.4415	0.41115
536.5	0.44391	0.41359
536	0.44628	0.416
535.5	0.44862	0.41839
535	0.45093	0.42075
534.5	0.45321	0.42309
534	0.45548	0.42543
533.5	0.45776	0.42778
533	0.46004	0.43016
532.5	0.46237	0.43259
532	0.46473	0.43507
531.5	0.46715	0.43761
531	0.46961	0.44021
530.5	0.47213	0.44288
530	0.4747	0.4456
529.5	0.47731	0.44838
529	0.47995	0.4512
528.5	0.4826	0.45403
528	0.48524	0.45685
527.5	0.48784	0.45963
527	0.49037	0.46236
526.5	0.49285	0.46502
526	0.49527	0.46763
525.5	0.49764	0.47019
525	0.49995	0.47269
524.5	0.50221	0.47514
524	0.5044	0.47752
523.5	0.50652	0.4798
523	0.50854	0.48197
522.5	0.51048	0.48404
522	0.51232	0.48602
521.5	0.51411	0.48792
521	0.51589	0.48983
520.5	0.51771	0.49179
520	0.51961	0.49384
519.5	0.5216	0.49601
519	0.52368	0.49827
518.5	0.52583	0.50062
518	0.52805	0.50306
517.5	0.53036	0.50561
517	0.53277	0.50828
516.5	0.53529	0.51112
516	0.53795	0.51413
515.5	0.54078	0.51735
515	0.54377	0.52078
514.5	0.54693	0.52441
514	0.55021	0.5282
513.5	0.5536	0.53212
513	0.55706	0.53612
512.5	0.56056	0.54019
512	0.56411	0.54432
511.5	0.5677	0.54852
511	0.57135	0.5528
510.5	0.57507	0.55716
510	0.57885	0.56161
509.5	0.58269	0.56615
509	0.58658	0.57075
508.5	0.59051	0.57541
508	0.59446	0.5801
507.5	0.59842	0.58482
507	0.60238	0.58954
506.5	0.60633	0.59426
506	0.61026	0.59898
505.5	0.61418	0.60369
505	0.61806	0.60838
504.5	0.6219	0.61302
504	0.62569	0.61762
503.5	0.62943	0.62217
503	0.63313	0.6267
502.5	0.63681	0.63122
502	0.64049	0.63576
501.5	0.64418	0.64033
501	0.64788	0.64494
500.5	0.65161	0.64959
500	0.65536	0.65429
499.5	0.65915	0.65904
499	0.66298	0.66386
498.5	0.66685	0.66875
498	0.67079	0.6737
497.5	0.67477	0.67873
497	0.6788	0.68381
496.5	0.68286	0.68894
496	0.68692	0.69406
495.5	0.69097	0.69917
495	0.69498	0.70425
494.5	0.69895	0.70928
494	0.70288	0.71426
493.5	0.70676	0.71919
493	0.7106	0.72406
492.5	0.71438	0.72888
492	0.71811	0.73365
491.5	0.72179	0.73836
491	0.72542	0.74302
490.5	0.72902	0.74763
490	0.73258	0.75221
489.5	0.73611	0.75675
489	0.73963	0.76125
488.5	0.74312	0.76572
488	0.7466	0.77015
487.5	0.75005	0.77455
487	0.75349	0.77891
486.5	0.75691	0.78325
486	0.76033	0.78756
485.5	0.76374	0.79183
485	0.76713	0.79608
484.5	0.7705	0.80027
484	0.77385	0.80442
483.5	0.77718	0.80851
483	0.78048	0.81254
482.5	0.78375	0.81651
482	0.78698	0.82041
481.5	0.79019	0.82424
481	0.79336	0.82801
480.5	0.79651	0.8317
480	0.79963	0.83533
479.5	0.80271	0.83887
479	0.80576	0.84235
478.5	0.80877	0.84573
478	0.81176	0.84905
477.5	0.8147	0.85229
477	0.81762	0.85546
476.5	0.8205	0.85855
476	0.82335	0.86155
475.5	0.82617	0.86446
475	0.82894	0.86729
474.5	0.83167	0.87002
474	0.83435	0.87265
473.5	0.83697	0.87518
473	0.83955	0.87761
472.5	0.84209	0.87994
472	0.84461	0.88219
471.5	0.84712	0.88437
471	0.84964	0.88646
470.5	0.85216	0.88849
470	0.85468	0.89044
469.5	0.8572	0.89233
469	0.85973	0.89417
468.5	0.86228	0.89593
468	0.86484	0.89763
467.5	0.86744	0.89928
467	0.87007	0.90088
466.5	0.87274	0.90243
466	0.87543	0.90391
465.5	0.87813	0.90532
465	0.88083	0.90664
464.5	0.88353	0.90788
464	0.88622	0.90903
463.5	0.88892	0.91009
463	0.8916	0.91106
462.5	0.89428	0.91193
462	0.89695	0.91272
461.5	0.89961	0.91343
461	0.90227	0.91406
460.5	0.90495	0.91462
460	0.90763	0.9151
459.5	0.91031	0.91551
459	0.913	0.91585
458.5	0.91569	0.91611
458	0.91838	0.91629
457.5	0.92105	0.91639
457	0.92371	0.91642
456.5	0.92637	0.91637
456	0.92902	0.91624
455.5	0.93165	0.91601
455	0.93425	0.91569
454.5	0.93681	0.91527
454	0.93932	0.91474
453.5	0.94177	0.9141
453	0.94417	0.91335
452.5	0.94648	0.91247
452	0.94872	0.91148
451.5	0.95088	0.91035
451	0.95298	0.9091
450.5	0.95499	0.90772
450	0.95691	0.90621
449.5	0.95876	0.90459
449	0.96053	0.90287
448.5	0.96227	0.90108
448	0.964	0.89922
447.5	0.96572	0.89731
447	0.96747	0.89538
446.5	0.96925	0.89345
446	0.9711	0.89152
445.5	0.97304	0.8896
445	0.97505	0.88772
444.5	0.97714	0.88586
444	0.97928	0.88403
443.5	0.9815	0.88219
443	0.98378	0.88036
442.5	0.98612	0.87853
442	0.98848	0.87667
441.5	0.99084	0.87478
441	0.9932	0.87284
440.5	0.99552	0.87084
440	0.99781	0.86878
439.5	1.00004	0.86663
439	1.00221	0.86441
438.5	1.00433	0.86212
438	1.00638	0.85976
437.5	1.0084	0.85735
437	1.01037	0.85489
436.5	1.01231	0.85241
436	1.01421	0.84988
435.5	1.01608	0.84732
435	1.01792	0.84473
434.5	1.01973	0.84213
434	1.02152	0.83949
433.5	1.02327	0.83682
433	1.02496	0.83411
432.5	1.02659	0.83133
432	1.02812	0.82848
431.5	1.02957	0.82555
431	1.03092	0.82254
430.5	1.03215	0.81942
430	1.03329	0.81621
429.5	1.03433	0.8129
429	1.03528	0.80952
428.5	1.03613	0.80607
428	1.0369	0.80257
427.5	1.03765	0.79906
427	1.03837	0.79555
426.5	1.0391	0.79208
426	1.03982	0.78865
425.5	1.04055	0.78527
425	1.04132	0.78196
424.5	1.04211	0.77872
424	1.04295	0.77559
423.5	1.04384	0.77257
423	1.04481	0.76969
422.5	1.04588	0.76701
422	1.04706	0.76452
421.5	1.04839	0.76225
421	1.04983	0.76019
420.5	1.05136	0.75829
420	1.05292	0.7565
419.5	1.05448	0.75478
419	1.05602	0.75312
418.5	1.05758	0.75153
418	1.05913	0.75003
417.5	1.06072	0.74861
417	1.06232	0.74725
416.5	1.06392	0.74595
416	1.06545	0.74465
415.5	1.06691	0.74333
415	1.06828	0.74195
414.5	1.06954	0.74048
414	1.07068	0.73894
413.5	1.07172	0.73733
413	1.07268	0.7357
412.5	1.07361	0.73405
412	1.07448	0.73243
411.5	1.07531	0.73083
411	1.0761	0.72925
410.5	1.07681	0.72766
410	1.07744	0.72606
409.5	1.07799	0.72443
409	1.07846	0.72277
408.5	1.07884	0.72109
408	1.07912	0.71939
407.5	1.07933	0.7177
407	1.07944	0.71602
406.5	1.0795	0.71435
406	1.07951	0.71273
405.5	1.07948	0.71113
405	1.07939	0.70956
404.5	1.07928	0.70804
404	1.07915	0.70659
403.5	1.07901	0.70523
403	1.07887	0.70394
402.5	1.07872	0.70273
402	1.07855	0.70157
401.5	1.07833	0.70043
401	1.07806	0.6993
400.5	1.07771	0.69817
400	1.07728	0.69701
399.5	1.07677	0.69582
399	1.07615	0.6946
398.5	1.07542	0.69334
398	1.07457	0.69201
397.5	1.07356	0.6906
397	1.07239	0.6891
396.5	1.07106	0.6875
396	1.06958	0.68582
395.5	1.06795	0.68408
395	1.0662	0.6823
394.5	1.06436	0.68049
394	1.06242	0.67867
393.5	1.06041	0.67684
393	1.05831	0.67499
392.5	1.05611	0.67313
392	1.05383	0.67125
391.5	1.05146	0.66936
391	1.04901	0.66747
390.5	1.04648	0.66555
390	1.04387	0.66363
389.5	1.04117	0.66168
389	1.03837	0.65969
388.5	1.03546	0.65767
388	1.03245	0.65561
387.5	1.02934	0.65352
387	1.02612	0.65138
386.5	1.02279	0.6492
386	1.01937	0.64696
385.5	1.01584	0.64467
385	1.01221	0.64232
384.5	1.00847	0.6399
384	1.00463	0.63744
383.5	1.0007	0.63492
383	0.99668	0.63236
382.5	0.99257	0.62975
382	0.98839	0.6271
381.5	0.98412	0.6244
381	0.97977	0.62167
380.5	0.97533	0.61889
380	0.97082	0.61608
379.5	0.96624	0.61323
379	0.96158	0.61033
378.5	0.95685	0.6074
378	0.95206	0.60443
377.5	0.94719	0.60142
377	0.94225	0.59836
376.5	0.93725	0.59526
376	0.93218	0.59212
375.5	0.92705	0.58894
375	0.92187	0.58573
374.5	0.91664	0.58249
374	0.91139	0.57924
373.5	0.90612	0.57597
373	0.90084	0.5727
372.5	0.89555	0.56942
372	0.89025	0.56614
371.5	0.88492	0.56284
371	0.87955	0.55951
370.5	0.87414	0.55617
370	0.8687	0.55281
369.5	0.86322	0.54942
369	0.8577	0.546
368.5	0.85213	0.54254
368	0.84652	0.53905
367.5	0.84086	0.53553
367	0.83512	0.53196
366.5	0.82931	0.52833
366	0.82342	0.52465
365.5	0.81745	0.52093
365	0.81143	0.51716
364.5	0.80537	0.51337
364	0.79927	0.50956
363.5	0.79313	0.50573
363	0.78694	0.50187
362.5	0.78072	0.49801
362	0.77448	0.49415
361.5	0.7682	0.49026
361	0.76189	0.48635
360.5	0.75554	0.48242
360	0.74914	0.47845
359.5	0.74269	0.47446
359	0.73621	0.47042
358.5	0.72966	0.46636
358	0.72307	0.46227
357.5	0.71644	0.45815
357	0.70977	0.45401
356.5	0.70307	0.44984
356	0.69633	0.44564
355.5	0.68954	0.4414
355	0.68272	0.43716
354.5	0.67587	0.4329
354	0.66902	0.42865
353.5	0.66217	0.4244
353	0.65533	0.42016
352.5	0.64851	0.41595
352	0.64173	0.41176
351.5	0.635	0.40761
351	0.62832	0.4035
350.5	0.62169	0.39946
350	0.61513	0.39547
349.5	0.60866	0.39155
349	0.60227	0.38769
348.5	0.59597	0.38389
348	0.58973	0.38014
347.5	0.58354	0.37643
347	0.57739	0.37274
346.5	0.57128	0.36907
346	0.56519	0.36542
345.5	0.5591	0.36177
345	0.55299	0.35812
344.5	0.54686	0.35445
344	0.5407	0.35074
343.5	0.53451	0.347
343	0.52827	0.34323
342.5	0.52198	0.33943
342	0.51562	0.33559
341.5	0.50923	0.33171
341	0.50281	0.32781
340.5	0.49635	0.32388
340	0.48988	0.31994
339.5	0.48337	0.31597
339	0.47686	0.31199
338.5	0.47033	0.30798
338	0.4638	0.30395
337.5	0.45728	0.29993
337	0.45075	0.2959
336.5	0.44425	0.29186
336	0.43777	0.28783
335.5	0.43132	0.28382
335	0.42492	0.27983
334.5	0.41856	0.27588
334	0.41224	0.27195
333.5	0.40598	0.26805
333	0.39977	0.26418
332.5	0.39361	0.26035
332	0.38751	0.25657
331.5	0.38149	0.25282
331	0.37553	0.2491
330.5	0.36963	0.24543
330	0.36381	0.2418
329.5	0.35804	0.23821
329	0.35233	0.23466
328.5	0.34667	0.23115
328	0.34109	0.22767
327.5	0.33557	0.22423
327	0.33011	0.22084
326.5	0.32471	0.21749
326	0.3194	0.2142
325.5	0.31417	0.21097
325	0.30903	0.20779
324.5	0.30397	0.20467
324	0.29899	0.20159
323.5	0.29409	0.19856
323	0.28928	0.19559
322.5	0.28456	0.19269
322	0.27994	0.18985
321.5	0.27542	0.18706
321	0.27099	0.18434
320.5	0.26665	0.18166
320	0.26242	0.17904
319.5	0.25828	0.17648
319	0.25424	0.17397
318.5	0.2503	0.1715
318	0.24644	0.1691
317.5	0.24269	0.16674
317	0.239	0.16443
316.5	0.23539	0.16217
316	0.23184	0.15995
315.5	0.2284	0.15777
315	0.22504	0.15564
314.5	0.22175	0.15355
314	0.21852	0.15151
313.5	0.21535	0.14951
313	0.21225	0.14755
312.5	0.20919	0.14562
312	0.20618	0.14374
311.5	0.20323	0.14189
311	0.20033	0.14007
310.5	0.19747	0.13828
310	0.19468	0.13651
309.5	0.19193	0.13477
309	0.18922	0.13306
308.5	0.18655	0.13137
308	0.18392	0.12972
307.5	0.18135	0.12808
307	0.17882	0.12646
306.5	0.17636	0.12486
306	0.17394	0.1233
305.5	0.17157	0.12174
305	0.16922	0.1202
304.5	0.16692	0.11869
304	0.16466	0.1172
303.5	0.16243	0.11574
303	0.16024	0.11429
302.5	0.15808	0.11286
302	0.15594	0.11144
301.5	0.15382	0.11002
301	0.15172	0.10862
300.5	0.14964	0.10725
300	0.14759	0.10589
299.5	0.14503	0.10423
299	0.1425	0.10259
298.5	0.14001	0.10097
298	0.13754	0.09937
297.5	0.13511	0.09779
297	0.13271	0.09623
296.5	0.13034	0.09468
296	0.128	0.09316
295.5	0.1257	0.09165
295	0.12342	0.09016
294.5	0.12118	0.08869
294	0.11897	0.08724
293.5	0.11678	0.08581
293	0.11464	0.08439
292.5	0.11252	0.083
292	0.11043	0.08162
291.5	0.10838	0.08026
291	0.10635	0.07892
290.5	0.10436	0.0776
290	0.1024	0.0763
289.5	0.10047	0.07501
289	0.09857	0.07375
288.5	0.09671	0.0725
288	0.09487	0.07127
287.5	0.09307	0.07006
287	0.0913	0.06887
286.5	0.08956	0.06769
286	0.08785	0.06654
285.5	0.08617	0.0654
285	0.08452	0.06429
284.5	0.08291	0.06319
284	0.08133	0.06211
283.5	0.07977	0.06105
283	0.07825	0.06
282.5	0.07677	0.05898
282	0.07531	0.05797
281.5	0.07388	0.05699
281	0.07249	0.05602
280.5	0.07112	0.05507
280	0.06979	0.05414
279.5	0.06849	0.05322
279	0.06722	0.05233
278.5	0.06599	0.05145
278	0.06478	0.05059
277.5	0.06361	0.04976
277	0.06246	0.04894
276.5	0.06135	0.04813
276	0.06027	0.04735
275.5	0.05922	0.04659
275	0.0582	0.04584
274.5	0.05722	0.04511
274	0.05626	0.04441
273.5	0.05534	0.04372
273	0.05445	0.04304
272.5	0.05359	0.04239
272	0.05276	0.04176
271.5	0.05196	0.04114
271	0.0512	0.04054
270.5	0.05046	0.03997
270	0.04976	0.0394
269.5	0.04909	0.03886
269	0.04845	0.03834
268.5	0.04784	0.03784
268	0.04727	0.03735
267.5	0.04672	0.03688
267	0.04621	0.03643
266.5	0.04572	0.036
266	0.04527	0.03559
265.5	0.04485	0.0352
265	0.04446	0.03483
264.5	0.04411	0.03447
264	0.04378	0.03413
263.5	0.04349	0.03381
263	0.04322	0.03351
262.5	0.04299	0.03323
262	0.04279	0.03297
261.5	0.04263	0.03273
261	0.04249	0.0325
260.5	0.04238	0.03229
260	0.04231	0.0321
259.5	0.04227	0.03193
259	0.04226	0.03178
258.5	0.04228	0.03165
258	0.04233	0.03154
257.5	0.04241	0.03144
257	0.04253	0.03136
256.5	0.04267	0.0313
256	0.04285	0.03127
255.5	0.04306	0.03124
255	0.0433	0.03124
254.5	0.04357	0.03126
254	0.04388	0.03129
253.5	0.04421	0.03134
253	0.04458	0.03142
252.5	0.04497	0.03151
252	0.0454	0.03161
251.5	0.04586	0.03174
251	0.04636	0.03189
250.5	0.04688	0.03205
250	0.04744	0.03223

## Sheet: Fig.3e
CPL changes of chirality transfer between chiral donor CNC and achiral acceptor lignin excited at 365 nm light.
Wavelength (nm)	CPL (mdeg)	Wavelength (nm)	CPL (mdeg)
	CNC		LigÌCNC
410	-127.511	700	-20.531
411	-128.865	699	-20.943
412	-130.201	698	-21.3662
413	-131.519	697	-21.8005
414	-132.818	696	-22.2461
415	-134.098	695	-22.7028
416	-135.36	694	-23.1708
417	-136.604	693	-23.6499
418	-137.829	692	-24.1402
419	-139.035	691	-24.6418
420	-140.223	690	-25.1545
421	-141.392	689	-25.6784
422	-142.543	688	-26.2135
423	-143.675	687	-26.7597
424	-144.788	686	-27.3172
425	-145.884	685	-27.8859
426	-146.96	684	-28.4657
427	-148.018	683	-29.0568
428	-149.058	682	-29.659
429	-150.079	681	-30.2724
430	-151.081	680	-30.897
431	-152.065	679	-31.5328
432	-153.03	678	-32.1798
433	-153.977	677	-32.838
434	-154.905	676	-33.5074
435	-155.815	675	-34.188
436	-156.805	674	-34.8495
437	-157.775	673	-35.5253
438	-158.729	672	-36.2178
439	-159.661	671	-36.9233
440	-160.578	670	-37.6415
441	-161.492	669	-38.3698
442	-162.405	668	-39.1115
443	-163.301	667	-39.8692
444	-164.159	666	-40.6386
445	-164.977	665	-41.4199
446	-165.745	664	-42.2132
447	-166.472	663	-43.0155
448	-167.138	662	-43.8253
449	-167.737	661	-44.6317
450	-168.283	660	-45.4317
451	-168.78	659	-46.2303
452	-169.22	658	-47.037
453	-169.595	657	-47.8561
454	-169.901	656	-48.6987
455	-170.151	655	-49.5743
456	-170.344	654	-50.5047
457	-170.468	653	-51.5
458	-170.523	652	-52.5737
459	-170.517	651	-53.7305
460	-170.46	650	-54.9685
461	-170.352	649	-56.2749
462	-170.203	648	-57.6412
463	-170.023	647	-59.0452
464	-169.825	646	-60.4669
465	-169.61	645	-61.8853
466	-169.374	644	-63.2867
467	-169.113	643	-64.6582
468	-168.824	642	-65.9978
469	-168.495	641	-67.3045
470	-168.109	640	-68.5904
471	-167.659	639	-69.8583
472	-167.135	638	-71.1188
473	-166.543	637	-72.3812
474	-165.885	636	-73.6453
475	-165.154	635	-74.9036
476	-164.368	634	-76.1568
477	-163.542	633	-77.3989
478	-162.679	632	-78.6304
479	-161.785	631	-79.8424
480	-160.864	630	-81.0289
481	-159.925	629	-82.1951
482	-158.971	628	-83.3492
483	-158.002	627	-84.4878
484	-157.013	626	-85.6079
485	-156.014	625	-86.7069
486	-155.009	624	-87.7861
487	-154.006	623	-88.8569
488	-153.003	622	-89.9158
489	-151.992	621	-90.959
490	-150.986	620	-91.9871
491	-149.976	619	-93.0139
492	-148.945	618	-94.0418
493	-147.893	617	-95.0746
494	-146.822	616	-96.1078
495	-145.736	615	-97.15
496	-144.632	614	-98.2059
497	-143.515	613	-99.273
498	-142.375	612	-100.354
499	-141.237	611	-101.455
500	-140.109	610	-102.589
501	-138.997	609	-103.771
502	-137.888	608	-105.007
503	-136.793	607	-106.306
504	-135.722	606	-107.679
505	-134.662	605	-109.132
506	-133.596	604	-110.667
507	-132.516	603	-112.264
508	-131.434	602	-113.913
509	-130.342	601	-115.603
510	-129.24	600	-117.326
511	-128.119	599	-119.072
512	-126.985	598	-120.834
513	-125.848	597	-122.604
514	-124.703	596	-124.391
515	-123.54	595	-126.192
516	-122.358	594	-128.021
517	-121.169	593	-129.883
518	-119.971	592	-131.782
519	-118.759	591	-133.717
520	-117.53	590	-135.689
521	-116.3	589	-137.683
522	-115.082	588	-139.701
523	-113.881	587	-141.725
524	-112.706	586	-143.748
525	-111.561	585	-145.762
526	-110.456	584	-147.764
527	-109.388	583	-149.747
528	-108.342	582	-151.716
529	-107.321	581	-153.66
530	-106.314	580	-155.59
531	-105.313	579	-157.488
532	-104.317	578	-159.356
533	-103.331	577	-161.178
534	-102.35	576	-162.947
535	-101.387	575	-164.647
536	-100.44	574	-166.264
537	-99.5205	573	-167.795
538	-98.626	572	-169.247
539	-97.7515	571	-170.627
540	-96.8876	570	-171.95
541	-96.0264	569	-173.228
542	-95.1574	568	-174.469
543	-94.2833	567	-175.68
544	-93.3872	566	-176.861
545	-92.4727	565	-178.012
546	-91.544	564	-179.13
547	-90.6032	563	-180.208
548	-89.642	562	-181.236
549	-88.6677	561	-182.21
550	-87.6715	560	-183.126
551	-86.6515	559	-183.983
552	-85.5984	558	-184.772
553	-84.5116	557	-185.498
554	-83.389	556	-186.162
555	-82.2316	555	-186.775
556	-81.0553	554	-187.34
557	-79.868	553	-187.871
558	-78.6803	552	-188.38
559	-77.4935	551	-188.891
560	-76.317	550	-189.408
561	-75.1502	549	-189.92
562	-73.9955	548	-190.418
563	-72.8485	547	-190.898
564	-71.703	546	-191.35
565	-70.5551	545	-191.762
566	-69.4145	544	-192.129
567	-68.2866	543	-192.442
568	-67.1725	542	-192.716
569	-66.0852	541	-192.967
570	-65.0379	540	-193.199
571	-64.0308	539	-193.416
572	-63.0633	538	-193.635
573	-62.1248	537	-193.865
574	-61.2238	536	-194.111
575	-60.3563	535	-194.349
576	-59.5071	534	-194.575
577	-58.6687	533	-194.775
578	-57.8408	532	-194.941
579	-57.0305	531	-195.051
580	-56.2421	530	-195.097
581	-55.478	529	-195.067
582	-54.7429	528	-194.984
583	-54.0424	527	-194.838
584	-53.3765	526	-194.628
585	-52.7376	525	-194.362
586	-52.116	524	-194.049
587	-51.4988	523	-193.697
588	-50.8803	522	-193.318
589	-50.2499	521	-192.9
590	-49.5914	520	-192.452
591	-48.9152	519	-191.97
592	-48.2232	518	-191.465
593	-47.5193	517	-190.919
594	-46.8016	516	-190.318
595	-46.0806	515	-189.649
596	-45.3583	514	-188.91
597	-44.6377	513	-188.086
598	-43.922	512	-187.177
599	-43.2189	511	-186.186
600	-42.5271	510	-185.118
601	-41.8517	509	-183.983
602	-41.1944	508	-182.792
603	-40.557	507	-181.552
604	-39.9389	506	-180.27
605	-39.3389	505	-178.951
606	-38.7445	504	-177.606
607	-38.1489	503	-176.209
608	-37.5463	502	-174.723
609	-36.9378	501	-173.13
610	-36.3234	500	-171.414
611	-35.7054	499	-169.563
612	-35.0892	498	-167.575
613	-34.4854	497	-165.462
614	-33.8937	496	-163.245
615	-33.3237	495	-160.945
616	-32.7771	494	-158.597
617	-32.2506	493	-156.228
618	-31.745	492	-153.865
619	-31.2577	491	-151.53
620	-30.783	490	-149.226
621	-30.3168	489	-146.956
622	-29.8606	488	-144.723
623	-29.4159	487	-142.52
624	-28.986	486	-140.338
625	-28.5653	485	-138.154
626	-28.1509	484	-135.955
627	-27.7484	483	-133.739
628	-27.3567	482	-131.499
629	-26.9706	481	-129.23
630	-26.5876	480	-126.942
631	-26.202	479	-124.626
632	-25.8163	478	-122.275
633	-25.4289	477	-119.86
634	-25.034	476	-117.378
635	-24.6288	475	-114.852
636	-24.2184	474	-112.281
637	-23.798	473	-109.682
638	-23.3729	472	-107.083
639	-22.9407	471	-104.497
640	-22.5023	470	-101.965
641	-22.0684	469	-99.501
642	-21.6348	468	-97.0829
643	-21.2015	467	-94.6911
644	-20.7801	466	-92.3312
645	-20.3753	465	-90.0057
646	-19.9913	464	-87.7099
647	-19.6299	463	-85.4391
648	-19.2924	462	-83.211
649	-18.9804	461	-81.0497
650	-18.6876	460	-78.9552
651	-18.4037	459	-76.9288
652	-18.1237	458	-74.9588
653	-17.839	457	-73.0246
654	-17.5437	456	-71.1074
655	-17.2355	455	-69.1692
656	-16.9095	454	-67.1838
657	-16.5739	453	-65.123
658	-16.2354	452	-63.0066
659	-15.8994	451	-60.8817
660	-15.5726	450	-58.7842
661	-15.26	449	-56.7517
662	-14.9673	448	-54.8125
663	-14.6965	447	-52.9947
664	-14.4461	446	-51.3126
665	-14.2185	445	-49.7608
666	-14.0093	444	-48.3222
667	-13.8176	443	-46.9663
668	-13.6401	442	-45.6737
669	-13.4717	441	-44.4332
670	-13.3124	440	-43.2466
671	-13.1578	439	-42.0997
672	-13.0052	438	-41.0024
673	-12.8513	437	-39.9752
674	-12.6919	436	-39.0113
675	-12.5252	435	-38.1066
676	-12.3361	434	-37.2579
677	-12.1478	433	-36.4496
678	-11.9601	432	-35.6675
679	-11.7731	431	-34.8945
680	-11.5869	430	-34.1105
681	-11.4014	429	-33.2915
682	-11.2166	428	-32.4307
683	-11.0325	427	-31.5482
684	-10.8491	426	-30.6906
685	-10.6664	425	-29.8795
686	-10.4845	424	-29.1243
687	-10.3032	423	-28.4577
688	-10.1227	422	-27.8762
689	-9.94286	421	-27.382
690	-9.76375	420	-26.9508
691	-9.58536	419	-26.5376
692	-9.40768	418	-26.1226
693	-9.23072	417	-25.7052
694	-9.05447	416	-25.2862
695	-8.87893	415	-24.8669
696	-8.70411	414	-24.449
697	-8.52999	413	-24.0524
698	-8.3566	412	-23.6941
699	-8.18391	411	-23.3584
700	-8.01194	410	-23.0159

## Sheet: Fig.3f
glum changes of chirality transfer between chiral donor CNC and achiral acceptor lignin excited at 365 nm light.
Wavelength (nm)	glum	Wavelength (nm)	glum
	CNC		LigÌCNC
400	-0.05676	700	-0.10713
401	-0.06672	699	-0.11007
402	-0.07586	698	-0.11292
403	-0.08417	697	-0.11567
404	-0.09167	696	-0.11833
405	-0.09834	695	-0.12089
406	-0.10418	694	-0.12336
407	-0.10921	693	-0.12573
408	-0.11224	692	-0.1279
409	-0.11436	691	-0.13077
410	-0.11634	690	-0.13316
411	-0.11868	689	-0.13481
412	-0.12085	688	-0.13631
413	-0.12298	687	-0.13747
414	-0.12482	686	-0.13796
415	-0.1261	685	-0.13802
416	-0.12729	684	-0.13709
417	-0.12782	683	-0.13687
418	-0.12845	682	-0.13757
419	-0.12914	681	-0.13792
420	-0.13011	680	-0.1388
421	-0.13085	679	-0.14001
422	-0.13203	678	-0.14147
423	-0.13335	677	-0.14376
424	-0.13496	676	-0.14526
425	-0.13637	675	-0.14643
426	-0.13772	674	-0.14817
427	-0.13897	673	-0.14997
428	-0.14034	672	-0.15138
429	-0.14144	671	-0.15228
430	-0.14251	670	-0.15256
431	-0.14309	669	-0.15343
432	-0.1439	668	-0.15435
433	-0.14485	667	-0.15464
434	-0.14555	666	-0.15506
435	-0.14608	665	-0.15567
436	-0.14684	664	-0.15686
437	-0.14751	663	-0.15899
438	-0.14859	662	-0.16186
439	-0.14946	661	-0.16581
440	-0.15017	660	-0.17093
441	-0.15104	659	-0.17644
442	-0.15207	658	-0.18117
443	-0.15295	657	-0.18555
444	-0.15388	656	-0.18886
445	-0.15442	655	-0.19121
446	-0.15502	654	-0.19273
447	-0.15558	653	-0.19342
448	-0.15573	652	-0.1936
449	-0.15582	651	-0.19364
450	-0.15573	650	-0.19415
451	-0.15568	649	-0.1954
452	-0.15596	648	-0.19719
453	-0.15594	647	-0.1988
454	-0.15609	646	-0.20063
455	-0.15649	645	-0.20238
456	-0.15713	644	-0.20441
457	-0.15792	643	-0.20673
458	-0.15867	642	-0.20823
459	-0.15944	641	-0.20967
460	-0.16042	640	-0.2116
461	-0.16126	639	-0.21437
462	-0.16227	638	-0.21728
463	-0.16298	637	-0.22044
464	-0.16351	636	-0.22295
465	-0.16384	635	-0.22563
466	-0.16399	634	-0.22756
467	-0.16377	633	-0.22862
468	-0.16351	632	-0.22935
469	-0.16283	631	-0.23004
470	-0.16239	630	-0.23109
471	-0.16187	629	-0.23235
472	-0.16132	628	-0.23413
473	-0.16083	627	-0.23683
474	-0.16055	626	-0.23971
475	-0.1603	625	-0.24233
476	-0.16045	624	-0.24467
477	-0.16052	623	-0.24618
478	-0.16078	622	-0.24662
479	-0.16144	621	-0.24747
480	-0.16233	620	-0.24733
481	-0.16293	619	-0.2471
482	-0.16383	618	-0.24709
483	-0.1644	617	-0.24757
484	-0.16504	616	-0.24855
485	-0.16549	615	-0.25018
486	-0.16575	614	-0.25161
487	-0.16568	613	-0.25248
488	-0.16544	612	-0.25285
489	-0.16478	611	-0.25228
490	-0.16422	610	-0.25193
491	-0.16381	609	-0.2511
492	-0.16343	608	-0.25063
493	-0.16314	607	-0.25094
494	-0.16277	606	-0.25146
495	-0.16243	605	-0.25241
496	-0.16246	604	-0.25414
497	-0.16219	603	-0.25583
498	-0.16156	602	-0.25715
499	-0.16132	601	-0.2578
500	-0.16115	600	-0.25782
501	-0.16084	599	-0.25796
502	-0.1601	598	-0.25845
503	-0.15945	597	-0.25887
504	-0.15935	596	-0.25995
505	-0.1595	595	-0.2616
506	-0.15959	594	-0.26405
507	-0.1598	593	-0.26699
508	-0.16047	592	-0.27014
509	-0.16135	591	-0.2729
510	-0.16236	590	-0.27557
511	-0.16297	589	-0.278
512	-0.1633	588	-0.27897
513	-0.16371	587	-0.27914
514	-0.16367	586	-0.27867
515	-0.16336	585	-0.27801
516	-0.16288	584	-0.27663
517	-0.1624	583	-0.27512
518	-0.16208	582	-0.27346
519	-0.16178	581	-0.27248
520	-0.16143	580	-0.27226
521	-0.16117	579	-0.2722
522	-0.16075	578	-0.27291
523	-0.16004	577	-0.27402
524	-0.15927	576	-0.27482
525	-0.15812	575	-0.27618
526	-0.15683	574	-0.2764
527	-0.1556	573	-0.27638
528	-0.15447	572	-0.27583
529	-0.15399	571	-0.27511
530	-0.15376	570	-0.27389
531	-0.15364	569	-0.27259
532	-0.15372	568	-0.27096
533	-0.15394	567	-0.26967
534	-0.15394	566	-0.26856
535	-0.15371	565	-0.26717
536	-0.15296	564	-0.26584
537	-0.15182	563	-0.26422
538	-0.15055	562	-0.26198
539	-0.14903	561	-0.25995
540	-0.14746	560	-0.25757
541	-0.14607	559	-0.2553
542	-0.14492	558	-0.25318
543	-0.14413	557	-0.25119
544	-0.14358	556	-0.24928
545	-0.14334	555	-0.24728
546	-0.14343	554	-0.24511
547	-0.14366	553	-0.2427
548	-0.14362	552	-0.24009
549	-0.14396	551	-0.23707
550	-0.14386	550	-0.2339
551	-0.14363	549	-0.23081
552	-0.14312	548	-0.22763
553	-0.14235	547	-0.22452
554	-0.14172	546	-0.22166
555	-0.14126	545	-0.21901
556	-0.14078	544	-0.21649
557	-0.14056	543	-0.21398
558	-0.14053	542	-0.21157
559	-0.14086	541	-0.2093
560	-0.14177	540	-0.20706
561	-0.14279	539	-0.20476
562	-0.14416	538	-0.20253
563	-0.14563	537	-0.20032
564	-0.14659	536	-0.19822
565	-0.14753	535	-0.19611
566	-0.14768	534	-0.19403
567	-0.14757	533	-0.19198
568	-0.1471	532	-0.18995
569	-0.14601	531	-0.18787
570	-0.1445	530	-0.18577
571	-0.14292	529	-0.18366
572	-0.14104	528	-0.18159
573	-0.13957	527	-0.17963
574	-0.13861	526	-0.17774
575	-0.13795	525	-0.17593
576	-0.13821	524	-0.17422
577	-0.13834	523	-0.17254
578	-0.13881	522	-0.17086
579	-0.13956	521	-0.16922
580	-0.14002	520	-0.16755
581	-0.14053	519	-0.16586
582	-0.14091	518	-0.16417
583	-0.1402	517	-0.1625
584	-0.1396	516	-0.16086
585	-0.13799	515	-0.1593
586	-0.13602	514	-0.15778
587	-0.13396	513	-0.15638
588	-0.1317	512	-0.15498
589	-0.12946	511	-0.15359
590	-0.12782	510	-0.15222
591	-0.12628	509	-0.15087
592	-0.12546	508	-0.14962
593	-0.12506	507	-0.14837
594	-0.12473	506	-0.14707
595	-0.12511	505	-0.14582
596	-0.12609	504	-0.14462
597	-0.12726	503	-0.14349
598	-0.12889	502	-0.14243
599	-0.12976	501	-0.1414
600	-0.13067	500	-0.14038
601	-0.13147	499	-0.13945
602	-0.13168	498	-0.13852
603	-0.13114	497	-0.13757
604	-0.1303	496	-0.13655
605	-0.12936	495	-0.13565
606	-0.1285	494	-0.13485
607	-0.12766	493	-0.13403
608	-0.12669	492	-0.13335
609	-0.1264	491	-0.13273
610	-0.12673	490	-0.13207
611	-0.12711	489	-0.13131
612	-0.12735	488	-0.13047
613	-0.127	487	-0.12956
614	-0.12628	486	-0.12853
615	-0.12584	485	-0.12744
616	-0.12513	484	-0.12648
617	-0.12368	483	-0.1257
618	-0.12235	482	-0.12489
619	-0.12105	481	-0.12419
620	-0.11968	480	-0.1236
621	-0.11835	479	-0.1228
622	-0.1172	478	-0.12195
623	-0.11617	477	-0.12062
624	-0.11427	476	-0.11905
625	-0.11233	475	-0.11709
626	-0.11083	474	-0.11514
627	-0.10961	473	-0.11305
628	-0.10893	472	-0.11079
629	-0.10843	471	-0.10862
630	-0.10859	470	-0.10676
631	-0.10914	469	-0.10525
632	-0.1105	468	-0.10379
633	-0.11162	467	-0.10205
634	-0.112	466	-0.1003
635	-0.11279	465	-0.09859
636	-0.11413	464	-0.09669
637	-0.11489	463	-0.09452
638	-0.11464	462	-0.09228
639	-0.11431	461	-0.08993
640	-0.11407	460	-0.08771
641	-0.11404	459	-0.08541
642	-0.11283	458	-0.08325
643	-0.11054	457	-0.08118
644	-0.10833	456	-0.07937
645	-0.10626	455	-0.07771
646	-0.10524	454	-0.07617
647	-0.10397	453	-0.07435
648	-0.10279	452	-0.0727
649	-0.10324	451	-0.07085
650	-0.10399	450	-0.06854
651	-0.10509	449	-0.06594
652	-0.10624	448	-0.06324
653	-0.1066	447	-0.06082
654	-0.10659	446	-0.05867
655	-0.10662	445	-0.057
656	-0.10493	444	-0.05559
657	-0.10264	443	-0.05449
658	-0.10027	442	-0.05379
659	-0.09787	441	-0.05314
660	-0.09668	440	-0.05248
661	-0.09612	439	-0.05162
662	-0.09552	438	-0.05051
663	-0.09575	437	-0.04887
664	-0.09633	436	-0.047
665	-0.09734	435	-0.045
666	-0.09881	434	-0.04311
667	-0.09983	433	-0.04141
668	-0.1013	432	-0.04007
669	-0.10326	431	-0.0393
670	-0.10455	430	-0.0387
671	-0.10622	429	-0.03827
672	-0.10788	428	-0.03809
673	-0.10916	427	-0.03782
674	-0.1106	426	-0.03725
675	-0.11228	425	-0.03654
676	-0.11286	424	-0.03531
677	-0.113	423	-0.03413
678	-0.11346	422	-0.03264
679	-0.11339	421	-0.0313
680	-0.11227	420	-0.02989
681	-0.11026	419	-0.02872
682	-0.10758	418	-0.02784
683	-0.10399	417	-0.02737
684	-0.10038	416	-0.02689
685	-0.09578	415	-0.02661
686	-0.09047	414	-0.02668
687	-0.0863	413	-0.02679
688	-0.08309	412	-0.02666
689	-0.08154	411	-0.02626
690	-0.08021	410	-0.02544
691	-0.08111	409	-0.02482
692	-0.08394	408	-0.02361
693	-0.08692	407	-0.02245
694	-0.08828	406	-0.02097
695	-0.0898	405	-0.01944
696	-0.09147	404	-0.01794
697	-0.0933	403	-0.01655
698	-0.09528	402	-0.01514
699	-0.09742	401	-0.01378
700	-0.09972	400	-0.01248

[truncated: 7 more sheets: Fig.4b, Fig.4c, Fig.6a, Fig.6b, Fig.6c, Fig.6d, Fig.6f]
